# Supplementary material for: The health benefit of physical exercise on COVID-19 pandemic: Evidence from mainland China
Source: PLoS One. 2022 Oct 12;17(10):e0275425. doi: 10.1371/journal.pone.0275425 (PMC9555623; doi:10.1371/journal.pone.0275425)
Supplement: S1 Data — (XLSX) [file pone.0275425.s001.xlsx]

## Sheet: Sheet1
datecode	pop	public_transport	pergdp	awareness	measure	disance	death_rate	PE	cure_rate	morbidity	citycode
7	4.57471	6.52942	10.974	1	0	6.93885	6.12	3.34498	0.494153	0	39
43	4.35671	6.40026	10.9978	0	0	7.29837	6.08	2.86094	0.333333	0.194805	62
30	4.84419	6.70686	11.8125	0	0	2.54505	6.15	3.29887	0	1.3254	163
56	4.79579	5.86647	10.1595	0	0	7.784	6.35	3.65842	1	0.0333333	216
54	5.07517	6.98194	10.9327	0	0	7.55023	5.57	3.99094	0.666667	0.0754717	15
60	3.95124	5.36598	10.3537	0	0	7.784	6.08	2.7431	1	0.0392157	268
37	4.27667	6.62007	11.772	0	0	7.18112	5.45	3.27405	0.571429	0.0985916	89
54	3.82864	5.98141	11.4675	0	0	7.784	5.04	2.19567	0.142857	0.155556	50
5	4.77912	6.98472	11.4427	0	0	2.71744	6.15	3.23577	0.494153	0	162
73	3.68888	6.15698	11.1452	0	0	7.19624	5.57	2.64091	1	0.25641	18
28	3.46574	6.59715	10.787	0	0	7.11614	5.62	2.08791	0.494153	0	33
23	4.36945	5.96871	10.4521	0	0	4.94573	5.57	3.29776	0.494153	0	20
51	4.43082	6.51471	11.6993	0	0	6.45709	6.06	2.85842	0.405405	0.445783	96
49	3.21888	5.57973	11.4704	0	0	7.784	6.28	1.92862	0.166667	0.75	122
49	4.58497	6.10702	10.5218	0	0	7.48696	6.12	3.35498	0	0.123711	46
39	4.18965	6.06379	11.0021	0	0	7.784	6.76	2.7447	0	0.2	148
49	4.77912	6.98472	11.4427	0	0	2.71744	6.15	3.23577	0.230032	5.30509	162
64	4.76217	6.23441	11.036	0	0	7.55023	6.9	3.51095	1	0.0258621	231
55	5.48064	6.98008	11.1723	1	0	4.82245	6.01	3.49729	0.545455	0.230126	110
21	4.35671	6.40026	10.9978	0	0	7.29837	6.08	2.86094	0.494153	0	62
31	3.63759	6.36303	11.3032	0	0	7.55794	5.62	2.24453	0.5	0.0540541	31
36	4.55388	5.85793	10.2278	0	0	7.784	6.43	3.42133	0	0.0851064	249
74	4.29046	6.40523	11.0205	0	0	4.58944	6.76	2.84071	1	0.236111	151
35	4.07754	5.70711	11.4955	0	0	7.2499	6.35	2.95855	0	0.224138	211
15	4.85203	7.23706	10.7118	0	0	7.55794	6.4	3.10969	0.494153	0	140
55	4.7185	6.07304	11.3143	0	0	2.36384	6.15	3.1771	0.339841	12.4595	165
59	4.33073	6.52062	10.0858	0	0	7.784	6.12	3.10794	1	0.106667	41
5	4.57471	6.52942	10.974	0	0	6.93885	6.12	3.34498	0.494153	0	39
13	2.99573	4.56435	9.81995	1	0	7.4836	6.08	1.62255	0.494153	0	65
15	5.0876	7.81803	12.1999	1	0	5.08098	4.69	3.94575	0.494153	0	202
17	4.90527	6.52796	10.9326	0	0	3.83263	6.76	3.4345	0.494153	0	152
31	4.31749	6.28786	10.8724	0	0	7.784	5.57	3.24711	0	0.0405405	17
50	5.01063	6.78446	10.9516	0	0	7.50832	6.9	3.75467	0.444444	0.0604027	223
77	4.04305	6.30627	11.2488	1	0	6.26869	6.06	2.49221	1	0.232143	101
68	4.65396	6.0845	11.4737	0	0	7.784	6.01	2.70377	1	0.0576923	115
2	5.41165	7.16472	11.0474	0	0	6.72183	7.01	4.46167	0.494153	0	74
44	5.05625	5.78074	10.5406	0	0	2.8736	6.76	3.58196	0.204167	1.53846	157
39	5.09375	5.86079	8.9904	0	0	7.784	6.12	3.85376	0	0.0185185	44
57	4.90527	6.88857	10.8636	0	0	3.7747	6.76	3.4345	0.714286	0.261194	153
20	3.21888	5.57973	11.4704	0	0	7.784	6.28	1.92862	0.494153	0	122
56	5.18739	5.92426	10.223	1	0	4.12856	6.9	3.92868	0.357143	0.235955	236
17	5.03044	7.28619	10.9199	1	0	7.55794	6.9	3.77414	0.494153	0	225
76	5.02388	4.85203	10.5732	0	0	7.784	6.35	3.8829	1	0.0529801	212
38	3.95124	5.36598	10.3537	0	0	7.784	6.08	2.7431	0	0.0392157	268
24	4.43082	6.51471	11.6993	0	0	6.45709	6.06	2.85842	0	0.0481928	96
26	4.39445	6.50129	9.96416	0	0	7.784	6.08	2.89702	0.494153	0	57
3	4.55388	6.17379	11.1743	0	0	6.76083	6.9	3.30762	0.494153	0	226
37	4.66344	6.05678	10.9861	0	0	7.784	6.06	3.08145	0	0.209524	97
15	5.20949	6.78559	10.4521	0	0	7.4865	6.06	3.61189	0.494153	0	95
3	4.62497	7.10332	11.4087	0	0	3.66088	6.96	3.29424	0.494153	0	175
76	4.77912	6.98472	11.4427	0	0	2.71744	6.15	3.23577	0.943452	5.69491	162
37	3.73767	6.27664	11.2959	0	0	7.784	5.45	2.75226	0.1875	0.390244	91
37	4.18965	6.06379	11.0021	0	0	7.784	6.76	2.7447	0	0.169231	148
31	4.21951	6.25767	11.8829	0	0	4.32671	6.35	3.0958	0	0.343284	210
6	4.45435	5.90808	11.1646	0	0	6.66883	5.45	3.44776	0.494153	0	88
74	3.95124	5.36598	10.3537	0	0	7.784	6.08	2.7431	1	0.0392157	268
33	4.44265	6.27099	10.8198	0	0	7.784	5.62	3.0033	0	0.0119048	29
45	5.38449	8.39231	11.7315	0	0	4.09016	4.92	4.37097	0.0869565	0.105991	278
12	3.52636	4.14314	10.4143	0	0	7.784	6.43	3.28952	0.494153	0	253
59	4.90527	6.89872	10.774	0	0	7.784	6.08	3.39034	0.767442	0.320896	56
6	5.273	6.60394	10.4498	1	0	4.47296	6.9	4.01313	0.494153	0	232
59	4.31749	5.9428	10.0421	0	0	7.784	6.08	2.82352	1	0.0135135	61
44	5.14749	7.12125	10.6054	0	0	3.92212	6.76	3.67133	0.12	0.146199	144
71	3.52636	4.14314	10.4143	0	0	7.784	6.43	3.28952	1	0.030303	253
50	3.80666	6.00389	10.2137	0	0	7.784	6.08	2.34334	0.153846	1.18182	59
51	3.09104	5.07517	11.241	0	0	7.784	6.08	1.94376	1	0.047619	265
2	4.54329	5.96101	10.5067	0	0	7.46686	6.9	3.29732	0.494153	0	228
69	4.66344	6.05678	10.9861	0	0	7.784	6.06	3.08145	1	0.257143	97
48	5.20949	6.78559	10.4521	0	0	7.4865	6.06	3.61189	0.32	0.137363	95
70	3.46574	6.59715	10.787	0	0	7.11614	5.62	2.08791	0.666667	0.0967742	33
43	4.31749	6.28786	10.8724	0	0	7.784	5.57	3.24711	0	0.108108	17
72	3.8712	4.69135	9.70066	0	0	7.42331	6.08	2.66688	0.888889	0.191489	271
76	4.97673	6.95464	11.1483	0	0	7.784	6.87	3.54662	0.9	0.0694444	5
18	5.01063	7.24779	11.756	0	0	4.01493	6.06	3.41779	0.494153	0	93
60	4.00733	5.9162	11.0793	0	0	7.784	5.04	2.6439	0.494153	0	52
14	3.80666	5.95843	10.6732	1	0	7.784	5.04	2.45513	0.494153	0	51
39	4.7185	6.92854	10.8288	0	0	3.87275	6.76	3.25285	0.104167	0.432432	146
14	5.38449	8.39231	11.7315	1	0	4.09016	4.92	4.37097	0.494153	0	278
44	5.1985	7.41156	11.1875	1	0	6.83553	5.04	3.79684	0.6	0.0277778	48
4	4.76217	6.23441	11.036	1	0	7.55023	6.9	3.51095	0.494153	0	231
21	4.63473	6.55251	11.4627	0	0	7.784	6.12	3.40353	0.494153	0	43
68	3.82864	5.98141	11.4675	0	0	7.784	5.04	2.19567	1	0.155556	50
50	4.90527	6.89872	10.774	0	0	7.784	6.08	3.39034	0.232558	0.320896	56
7	4.85203	5.35659	10.2241	0	0	5.39504	6.9	3.59896	0.494153	0	235
71	4.55388	5.85793	10.2278	0	0	7.784	6.43	3.42133	1	0.0957447	249
24	4.23411	6.29527	10.931	0	0	6.75405	6.15	3.05381	0.494153	0	259
64	4.47734	7.21303	11.8345	0	0	3.91314	6.96	3.15098	0.972222	0.413793	174
63	3.21888	5.57973	11.4704	0	0	7.784	6.28	1.92862	0.833333	0.75	122
3	3.89182	6.38519	11.4919	0	0	7.4865	7.15	2.74983	0.494153	0	241
26	4.26268	6.2519	10.7908	1	0	3.83574	6.96	2.94391	0	0.114286	176
75	5.14749	7.12125	10.6054	0	0	3.92212	6.76	3.67133	1	0.152047	144
12	4.14314	6.51767	11.7802	1	0	6.735	6.01	2.23087	0.494153	0	113
36	3.46574	6.59715	10.787	0	0	7.11614	5.62	2.08791	0	0.0967742	33
13	5.05625	7.29438	11.9437	1	0	7.784	5.62	3.59917	0.494153	0	26
13	3.95124	5.36598	10.3537	1	0	7.784	6.08	2.7431	0.494153	0	268
72	4.17439	6.57925	10.5321	0	0	3.41472	6.76	2.7302	0.986842	1.1875	158
53	4.54329	6.25767	10.2385	0	0	7.55794	6.43	3.41098	0.4	0.268817	250
1	4.09435	6.86693	10.6543	1	0	3.90526	6.28	2.73793	0.494153	0	124
37	4.47734	7.21303	11.8345	0	0	3.91314	6.96	3.15098	0.28	0.287356	174
27	3.46574	6.59715	10.787	0	0	7.11614	5.62	2.08791	0.494153	0	33
73	3.73767	6.1203	10.6326	0	0	7.784	4.5	2.65914	0.75	0.097561	277
13	3.85015	6.01616	10.1692	1	0	7.784	4.5	2.76657	0.494153	0	276
22	3.46574	6.59715	10.787	0	0	7.11614	5.62	2.08791	0.494153	0	33
20	3.46574	6.59715	10.787	0	0	7.11614	5.62	2.08791	0.494153	0	33
55	4.54329	6.78333	11.3748	0	0	7.784	6.12	3.31437	1	0.0107527	40
18	3.46574	6.59715	10.787	0	0	7.11614	5.62	2.08791	0.494153	0	33
61	4.51086	6.57508	11.0385	0	0	7.784	6.12	3.28279	1	0.0333333	37
39	4.69135	5.49306	10.702	0	0	7.784	6.9	3.4417	0	0.0185185	239
68	4.51086	6.57508	11.0385	0	0	7.784	6.12	3.28279	1	0.0333333	37
18	4.78749	6.17794	11.1283	0	0	7.11446	6.43	3.65027	0.494153	0	247
12	3.46574	6.59715	10.787	0	0	7.11614	5.62	2.08791	0.494153	0	33
36	3.93183	6.19644	10.8968	0	0	7.4865	6.08	2.72458	0	0.04	266
31	4.5326	6.54247	11.15	0	0	6.86478	4.69	3.40053	0	0.0434783	186
9	3.46574	6.59715	10.787	0	0	7.11614	5.62	2.08791	0.494153	0	33
41	4.78749	7.64108	12.3322	1	0	3.95752	4.69	3.65027	0.0470588	0.714286	188
2	5.20949	6.78559	10.4521	0	0	7.4865	6.06	3.61189	0.494153	0	95
32	4.11087	6.60665	11.1075	0	0	7.784	6.87	2.71071	0	0.0333333	10
4	4.59512	6.84162	10.8792	0	0	4.43959	6.76	3.13341	0.494153	0	150
47	4.04305	6.30627	11.2488	1	0	6.26869	6.06	2.49221	0.538462	0.232143	101
2	3.46574	6.59715	10.787	0	0	7.11614	5.62	2.08791	0.494153	0	33
77	3.97029	4.91998	10.7398	0	0	7.51756	5.62	2.55381	0.875	0.153846	32
14	3.89182	6.05209	10.5321	1	0	7.784	6.08	2.42232	0.494153	0	63
26	4.49981	5.88888	11.1352	0	0	7.784	6.28	3.12698	0	0.0224719	119
26	4.77912	6.98472	11.4427	0	0	2.71744	6.15	3.23577	0	0.338983	162
27	4.26268	6.2519	10.7908	1	0	3.83574	6.96	2.94391	0	0.157143	176
58	3.3673	5.38907	10.2775	0	0	7.01007	5.57	2.33718	1	0.214286	24
20	3.80666	6.00389	10.2137	0	0	7.784	6.08	2.34334	0.494153	0	59
67	3.97029	4.91998	10.7398	0	0	7.51756	5.62	2.55381	0.875	0.153846	32
66	3.97029	4.91998	10.7398	0	0	7.51756	5.62	2.55381	0.875	0.153846	32
47	5.38449	8.39231	11.7315	0	0	4.09016	4.92	4.37097	0.173913	0.105991	278
75	3.97029	4.91998	10.7398	0	0	7.51756	5.62	2.55381	0.875	0.153846	32
77	4.44265	6.27099	10.8198	0	0	7.784	5.62	3.0033	1	0.0833333	29
11	3.68888	4.86754	10.8451	0	0	6.91796	6.08	2.49444	0.494153	0	270
59	3.97029	4.91998	10.7398	0	0	7.51756	5.62	2.55381	0.75	0.153846	32
18	4.63473	6.55251	11.4627	0	0	7.784	6.12	3.40353	0.494153	0	43
17	3.97029	5.6058	10.1267	1	0	7.784	6.08	2.76127	0.494153	0	269
36	4.21951	6.25767	11.8829	0	0	4.32671	6.35	3.0958	0.0645161	0.462687	210
45	3.80666	5.90536	11.4423	0	0	7.784	5.62	2.4008	0	0.0454545	27
35	4.58497	6.83519	10.9456	0	0	7.024	6.87	3.16539	0	0.0515464	13
34	4.62497	5.52943	10.2651	0	0	4.29693	6.15	3.43389	0	0.168317	262
36	2.83321	5.77765	11.2253	0	0	5.73436	6.43	1.7984	0	0.4375	251
8	4.23411	6.29527	10.931	0	0	6.75405	6.15	3.05381	0.494153	0	259
70	4.57471	6.52942	10.974	0	0	6.93885	6.12	3.34498	1	0.125	39
52	4.23411	5.56452	11.1221	0	0	7.12823	5.57	3.16598	0.375	0.117647	19
4	4.39445	6.50129	9.96416	0	0	7.784	6.08	2.89702	0.494153	0	57
30	3.68888	5.87212	11.4047	1	0	4.07922	6.96	2.39998	0	0.666667	183
43	3.97029	4.91998	10.7398	0	0	7.51756	5.62	2.55381	0	0.115385	32
23	3.17805	5.23644	11.0855	0	0	7.784	6.43	2.10961	0.494153	0	252
41	3.97029	4.91998	10.7398	0	0	7.51756	5.62	2.55381	0	0.115385	32
40	3.97029	4.91998	10.7398	0	0	7.51756	5.62	2.55381	0	0.115385	32
30	5.43808	6.48616	10.0682	0	0	3.49404	6.06	3.83605	0	0.165939	102
37	3.97029	4.91998	10.7398	0	0	7.51756	5.62	2.55381	0	0.0769231	32
36	3.97029	4.91998	10.7398	0	0	7.51756	5.62	2.55381	0	0.0769231	32
16	3.98898	5.83188	11.3039	0	0	2.52189	6.15	2.48249	0.494153	0	171
6	5.17615	6.99577	10.8963	0	0	7.1829	7.01	4.22806	0.494153	0	80
1	4.59512	6.72863	11.232	1	0	3.96979	5.45	3.58585	0.494153	0	87
73	5.01063	6.78446	10.9516	0	0	7.50832	6.9	3.75467	1	0.0604027	223
3	5.20949	6.78559	10.4521	0	0	7.4865	6.06	3.61189	0.494153	0	95
71	4.58497	6.10702	10.5218	0	0	7.48696	6.12	3.35498	0.75	0.123711	46
25	3.97029	4.91998	10.7398	0	0	7.51756	5.62	2.55381	0.494153	0	32
42	3.17805	5.23644	11.0855	0	0	7.784	6.43	2.10961	0	0.173913	252
70	4.14314	6.09357	10.718	0	0	2.28991	6.15	2.62713	0.966507	13.4839	170
58	4.29046	6.40523	11.0205	0	0	4.58944	6.76	2.84071	0.588235	0.236111	151
19	3.97029	4.91998	10.7398	0	0	7.51756	5.62	2.55381	0.494153	0	32
19	4.09435	6.86693	10.6543	0	0	3.90526	6.28	2.73793	0.494153	0	124
58	4.35671	6.40026	10.9978	0	0	7.29837	6.08	2.86094	1	0.194805	62
46	4.7185	6.07304	11.3143	0	0	2.36384	6.15	3.1771	0.166946	10.7387	165
60	3.85015	5.23644	11.0516	0	0	7.49154	6.06	2.31333	0.777778	0.195652	100
8	3.82864	5.98141	11.4675	0	0	7.784	5.04	2.19567	0.494153	0	50
26	4.31749	6.28786	10.8724	0	0	7.784	5.57	3.24711	0	0.0135135	17
21	4.95583	6.56244	11.2647	1	0	7.784	4.69	3.81584	0.494153	0	194
65	4.51086	6.57508	11.0385	0	0	7.784	6.12	3.28279	1	0.0333333	37
2	3.97029	4.91998	10.7398	0	0	7.51756	5.62	2.55381	0.494153	0	32
36	4.47734	7.21303	11.8345	0	0	3.91314	6.96	3.15098	0.208333	0.275862	174
58	4.23411	5.95584	10.066	0	0	7.784	5.04	2.85968	0.733333	0.220588	49
70	4.35671	6.40026	10.9978	0	0	7.29837	6.08	2.86094	1	0.194805	62
74	4.21951	6.25767	11.8829	0	0	4.32671	6.35	3.0958	0.931818	0.656716	210
66	4.49981	5.88888	11.1352	0	0	7.784	6.28	3.12698	1	0.370787	119
71	3.63759	6.36303	11.3032	0	0	7.55794	5.62	2.24453	1	0.189189	31
70	3.63759	6.36303	11.3032	0	0	7.55794	5.62	2.24453	1	0.189189	31
69	3.63759	6.36303	11.3032	0	0	7.55794	5.62	2.24453	1	0.189189	31
67	3.63759	6.36303	11.3032	0	0	7.55794	5.62	2.24453	1	0.189189	31
40	3.43399	6.18002	12.4292	0	0	7.4865	5.62	2.05924	0.181818	0.366667	30
65	3.63759	6.36303	11.3032	0	0	7.55794	5.62	2.24453	1	0.189189	31
12	4.85981	6.74524	10.9784	1	0	7.24195	6.9	3.60658	0.494153	0	234
63	3.63759	6.36303	11.3032	0	0	7.55794	5.62	2.24453	0.714286	0.189189	31
5	4.31749	6.33328	11.6862	0	0	4.76754	6.06	2.7506	0.494153	0	98
14	3.73767	6.1203	10.6326	1	0	7.784	4.5	2.65914	0.494153	0	277
22	4.7185	6.07304	11.3143	0	0	2.36384	6.15	3.1771	0.494153	0	165
55	3.63759	6.36303	11.3032	0	0	7.55794	5.62	2.24453	0.571429	0.189189	31
34	4.09435	6.76042	11.4057	0	0	3.88503	5.9	2.81858	0	0.305085	220
25	4.89035	6.28972	10.2411	0	0	6.09755	6.08	3.65377	0.494153	0	267
51	4.49981	5.88888	11.1352	0	0	7.784	6.28	3.12698	0.272727	0.370787	119
50	3.63759	6.36303	11.3032	0	0	7.55794	5.62	2.24453	0.142857	0.189189	31
9	4.77912	6.98472	11.4427	0	0	2.71744	6.15	3.23577	0.494153	0	162
68	4.97673	6.12468	10.8998	1	0	6.45146	4.69	3.83644	1	0.0833333	200
30	4.57471	6.18415	10.4143	0	0	1.87488	6.15	3.03841	0	5.63542	167
5	4.20469	6.4151	11.7541	0	0	7.784	6.9	2.96939	0.494153	0	224
5	5.05625	5.78074	10.5406	0	0	2.8736	6.76	3.58196	0.494153	0	157
63	3.89182	6.05209	10.5321	0	0	7.784	6.08	2.42232	0.764706	0.354167	63
50	3.73767	6.27664	11.2959	0	0	7.784	5.45	2.75226	0.823529	0.414634	91
10	4.35671	6.40026	10.9978	1	0	7.29837	6.08	2.86094	0.494153	0	62
39	3.63759	6.36303	11.3032	0	0	7.55794	5.62	2.24453	0.2	0.135135	31
24	4.91998	5.4161	9.69137	0	0	7.20898	6.9	3.66561	0.494153	0	238
52	4.90527	6.52796	10.9326	0	0	3.83263	6.76	3.4345	0.487179	0.291045	152
44	4.58497	6.10702	10.5218	0	0	7.48696	6.12	3.35498	0	0.113402	46
72	4.78749	7.64108	12.3322	1	0	3.95752	4.69	3.65027	0.989796	0.823529	188
73	5.43808	6.48616	10.0682	0	0	3.49404	6.06	3.83605	1	0.676856	102
10	4.14314	6.24417	10.0249	1	0	7.5544	6.08	2.65802	0.494153	0	58
14	4.90527	6.89872	10.774	1	0	7.784	6.08	3.39034	0.494153	0	56
46	5.01063	7.24779	11.756	0	0	4.01493	6.06	3.41779	0.322581	0.208054	93
45	4.2485	6.22059	10.4977	0	0	4.86325	5.57	3.17997	0.526316	0.275362	21
41	5.1299	5.85793	10.771	0	0	6.93854	4.69	3.9875	0	0.0297619	203
20	3.63759	6.36303	11.3032	0	0	7.55794	5.62	2.24453	0.494153	0	31
69	4.33073	6.52062	10.0858	0	0	7.784	6.12	3.10794	1	0.106667	41
31	3.43399	6.18002	12.4292	0	0	7.4865	5.62	2.05924	0	0.166667	30
55	5.11199	5.50939	10.0179	0	0	5.04268	7.15	3.93818	0.608696	0.139394	244
31	2.99573	4.56435	9.81995	0	0	7.4836	6.08	1.62255	0.494153	0	65
27	4.44265	6.27099	10.8198	0	0	7.784	5.62	3.0033	0	0.0119048	29
37	4.72739	5.22575	10.6863	1	0	5.36667	6.35	3.59127	0	0.0714286	214
47	4.23411	6.29527	10.931	0	0	6.75405	6.15	3.05381	0.75	0.117647	259
53	4.79579	5.86647	10.1595	0	0	7.784	6.35	3.65842	0.5	0.0333333	216
38	4.76217	6.23441	11.036	0	0	7.55023	6.9	3.51095	0	0.0258621	231
14	4.47734	6.64898	10.6306	1	0	7.14691	6.08	2.97645	0.494153	0	64
61	4.26268	6.79906	11.0486	0	0	7.784	5.57	3.19376	1	0.0571429	16
2	3.63759	6.36303	11.3032	0	0	7.55794	5.62	2.24453	0.494153	0	31
1	3.63759	6.36303	11.3032	0	0	7.55794	5.62	2.24453	0.494153	0	31
42	4.45435	6.74052	10.6812	0	0	3.21989	6.76	2.99773	0.206349	1.48235	159
3	3.80666	5.90536	11.4423	0	0	7.784	5.62	2.4008	0.494153	0	27
66	4.61512	6.3315	11.5129	1	0	3.29066	6.28	3.23868	0.932203	1.18	120
16	3.68888	6.15698	11.1452	0	0	7.19624	5.57	2.64091	0.494153	0	18
2	4.23411	5.95584	10.066	0	0	7.784	5.04	2.85968	0.494153	0	49
70	3.43399	6.18002	12.4292	0	0	7.4865	5.62	2.05924	1	0.366667	30
48	4.58497	6.83519	10.9456	0	0	7.024	6.87	3.16539	0.5	0.0824742	13
17	5.14749	7.67183	11.0718	0	0	6.6287	6.4	3.77458	0.494153	0	135
67	3.43399	6.18002	12.4292	0	0	7.4865	5.62	2.05924	1	0.366667	30
2	4.65396	6.0845	11.4737	0	0	7.784	6.01	2.70377	0.494153	0	115
65	3.43399	6.18002	12.4292	0	0	7.4865	5.62	2.05924	1	0.366667	30
62	3.43399	6.18002	12.4292	0	0	7.4865	5.62	2.05924	0.909091	0.366667	30
69	4.90527	6.89366	10.8778	0	0	2.42506	6.15	3.35822	0.883744	7.57463	161
49	3.63759	6.36303	11.3032	0	0	7.55794	5.62	2.24453	0.166667	0.162162	31
1	4.23411	6.29527	10.931	0	0	6.75405	6.15	3.05381	0.494153	0	259
71	4.91998	7.31122	10.8344	0	0	3.80258	6.96	3.58218	1	0.441177	180
75	4.79579	6.07074	10.7328	0	0	7.784	6.9	3.54385	1	0.0666667	233
68	3.73767	6.1203	10.6326	0	0	7.784	4.5	2.65914	0.75	0.097561	277
52	3.43399	6.18002	12.4292	0	0	7.4865	5.62	2.05924	0.545455	0.366667	30
25	3.80666	5.90536	11.4423	0	0	7.784	5.62	2.4008	0.494153	0	27
44	4.54329	6.78333	11.3748	0	0	7.784	6.12	3.31437	1	0.0107527	40
54	4.04305	4.62497	10.1957	0	0	7.09057	6.15	2.86971	0.714286	0.125	263
13	3.68888	6.15698	11.1452	1	0	7.19624	5.57	2.64091	0.494153	0	18
74	4.97673	6.95464	11.1483	0	0	7.784	6.87	3.54662	0.9	0.0694444	5
73	4.23411	5.95584	10.066	0	0	7.784	5.04	2.85968	0.933333	0.220588	49
22	4.8752	6.65286	11.0399	0	0	3.8926	6.35	3.73648	0.494153	0	208
8	4.12713	5.31321	11.2307	0	0	3.82554	6.96	2.81403	0.494153	0	184
42	5.17615	6.99577	10.8963	0	0	7.1829	7.01	4.22806	0.5	0.0681818	80
27	5.80814	7.44191	11.1014	1	0	6.35465	7.01	4.85583	0	0.0060241	75
67	2.83321	5.77765	11.2253	0	0	5.73436	6.43	1.7984	1	0.4375	251
48	4.80402	6.85013	10.406	0	0	3.85212	6.28	3.42247	0.305556	0.595041	126
7	4.55388	6.17379	11.1743	0	0	6.76083	6.9	3.30762	0.494153	0	226
77	4.47734	6.64898	10.6306	0	0	7.14691	6.08	2.97645	1	0.172414	64
8	4.89035	6.28972	10.2411	0	0	6.09755	6.08	3.65377	0.494153	0	267
29	4.89035	6.28972	10.2411	0	0	6.09755	6.08	3.65377	0	0.0151515	267
67	4.35671	6.40026	10.9978	0	0	7.29837	6.08	2.86094	1	0.194805	62
51	4.09435	6.86693	10.6543	1	0	3.90526	6.28	2.73793	0.5	0.372881	124
29	3.43399	6.18002	12.4292	0	0	7.4865	5.62	2.05924	0	0.1	30
28	3.43399	6.18002	12.4292	0	0	7.4865	5.62	2.05924	0	0.0666667	30
27	3.43399	6.18002	12.4292	0	0	7.4865	5.62	2.05924	0	0.0666667	30
42	4.46591	6.19031	11.0289	0	0	7.53924	6.01	2.52765	0.105263	0.22093	114
25	3.43399	6.18002	12.4292	0	0	7.4865	5.62	2.05924	0	0.0666667	30
18	4.07754	5.70711	11.4955	0	0	7.2499	6.35	2.95855	0.494153	0	211
37	5.11199	5.50939	10.0179	0	0	5.04268	7.15	3.93818	1	0.139394	244
53	3.3673	5.99396	11.9874	0	0	5.08016	6.01	1.55856	0.357143	0.5	111
49	5.02388	4.85203	10.5732	0	0	7.784	6.35	3.8829	0.125	0.0529801	212
31	5.01063	5.44674	10.3592	0	0	7.784	6.9	3.75467	0	0.033557	229
17	4.41884	6.10702	10.4384	1	0	6.8469	5.57	4.52738	0.494153	0	23
56	3.89182	6.05209	10.5321	0	0	7.784	6.08	2.42232	0.588235	0.354167	63
30	4.58497	6.10702	10.5218	0	0	7.48696	6.12	3.35498	0	0.0412371	46
11	3.43399	6.18002	12.4292	0	0	7.4865	5.62	2.05924	0.494153	0	30
26	5.1299	5.85793	10.771	1	0	6.93854	4.69	3.9875	0.494153	0	203
27	4.30407	5.79909	10.6565	0	0	7.784	6.15	3.12153	0	0.0684932	255
38	4.63473	6.55251	11.4627	0	0	7.784	6.12	3.40353	0	0.107843	43
12	4.51086	6.44095	11.3439	0	0	7.07777	6.28	3.13767	0.494153	0	121
5	3.43399	6.18002	12.4292	0	0	7.4865	5.62	2.05924	0.494153	0	30
44	4.11087	6.60665	11.1075	0	0	7.784	6.87	2.71071	0.142857	0.116667	10
1	3.43399	6.18002	12.4292	0	0	7.4865	5.62	2.05924	0.494153	0	30
23	3.89182	6.05209	10.5321	0	0	7.784	6.08	2.42232	0.494153	0	63
45	4.07754	5.87212	11.701	0	0	6.90181	6.15	2.90285	0.333333	0.0517241	261
70	4.47734	6.64898	10.6306	0	0	7.14691	6.08	2.97645	0.866667	0.172414	64
12	4.89035	6.28972	10.2411	0	0	6.09755	6.08	3.65377	0.494153	0	267
51	4.33073	6.52062	10.0858	0	0	7.784	6.12	3.10794	0.75	0.106667	41
26	4.21951	6.25767	11.8829	0	0	4.32671	6.35	3.0958	0	0.134328	210
75	4.54329	6.25767	10.2385	0	0	7.55794	6.43	3.41098	1	0.268817	250
61	4.79579	6.07074	10.7328	0	0	7.784	6.9	3.54385	0.875	0.0666667	233
68	3.98898	5.83188	11.3039	0	0	2.52189	6.15	2.48249	0.824025	24.6604	171
7	4.31749	6.27476	11.1407	0	0	3.39118	6.06	2.7506	0.494153	0	99
33	3.21888	5.57973	11.4704	0	0	7.784	6.28	1.92862	0	0.333333	122
22	4.31749	5.9428	10.0421	0	0	7.784	6.08	2.82352	0.494153	0	61
39	4.43082	6.51471	11.6993	0	0	6.45709	6.06	2.85842	0.0645161	0.373494	96
25	4.64439	7.27101	12.1252	0	0	5.37049	7.01	3.70259	0.494153	0	78
68	4.94876	6.64249	11.6465	1	0	3.53861	6.96	3.61038	1	0.585714	178
63	5.07517	6.98194	10.9327	0	0	7.55023	5.57	3.99094	0.75	0.0754717	15
55	4.44265	6.27099	10.8198	0	0	7.784	5.62	3.0033	0.142857	0.0833333	29
16	3.3673	5.38907	10.2775	0	0	7.01007	5.57	2.33718	0.494153	0	24
47	4.69135	6.84588	10.9897	1	0	2.2026	6.15	3.15085	0.17651	13.7963	168
74	2.83321	5.77765	11.2253	0	0	5.73436	6.43	1.7984	1	0.4375	251
25	5.43808	6.48616	10.0682	0	0	3.49404	6.06	3.83605	0	0.0436681	102
48	4.44265	6.27099	10.8198	0	0	7.784	5.62	3.0033	0	0.0714286	29
7	3.73767	6.27664	11.2959	1	0	7.784	5.45	2.75226	0.494153	0	91
25	4.29046	6.40523	11.0205	0	0	4.58944	6.76	2.84071	0.494153	0	151
48	4.62497	5.51745	10.1559	0	0	7.784	6.35	3.49089	0	0.217822	217
75	4.15888	6.01859	11.131	0	0	6.07433	6.76	2.71549	0.857143	0.111111	154
57	4.07754	5.70711	11.4955	0	0	7.2499	6.35	2.95855	0.421053	0.327586	211
21	4.38203	6.04026	11.2706	1	0	7.29837	6.35	3.25366	0.494153	0	209
5	3.91202	6.66313	11.2847	0	0	7.46686	6.01	2.02366	0.494153	0	116
73	4.55388	5.85793	10.2278	0	0	7.784	6.43	3.42133	1	0.0957447	249
28	3.68888	5.87212	11.4047	1	0	4.07922	6.96	2.39998	0	0.461539	183
75	4.75359	7.50164	11.1988	0	0	7.4836	6.06	3.16842	0.96875	1.3913	94
77	4.14314	6.24417	10.0249	0	0	7.5544	6.08	2.65802	1	0.0806452	58
1	5.1985	7.23418	11.7136	0	0	4.36419	6.35	4.05526	0.494153	0	207
6	5.05625	5.78074	10.5406	0	0	2.8736	6.76	3.58196	0.494153	0	157
4	5.70044	6.29895	10.7575	1	0	6.22499	4.69	4.55251	0.494153	0	193
43	3.73767	6.27664	11.2959	0	0	7.784	5.45	2.75226	0.411765	0.414634	91
51	4.94876	6.74641	10.4425	0	0	7.0625	6.9	3.69387	0.454545	0.157143	230
68	5.39816	6.13988	10.0896	1	0	3.69131	6.06	3.79684	1	0.313636	104
54	4.27667	6.62007	11.772	0	0	7.18112	5.45	3.27405	0.5	0.140845	89
20	4.44265	6.27099	10.8198	0	0	7.784	5.62	3.0033	0.494153	0	29
19	4.44265	6.27099	10.8198	0	0	7.784	5.62	3.0033	0.494153	0	29
38	4.18965	6.06379	11.0021	0	0	7.784	6.76	2.7447	0	0.169231	148
61	5.30827	5.66988	10.0383	0	0	7.18221	6.35	4.16379	0.75	0.039801	213
23	4.26268	6.79906	11.0486	0	0	7.784	5.57	3.19376	0.494153	0	16
57	4.90527	6.52796	10.9326	0	0	3.83263	6.76	3.4345	0.820513	0.291045	152
10	5.23111	7.75961	10.1584	1	0	3.52736	6.76	3.75336	0.494153	0	156
58	3.43399	6.18002	12.4292	0	0	7.4865	5.62	2.05924	0.818182	0.366667	30
34	3.80666	5.90536	11.4423	0	0	7.784	5.62	2.4008	0	0.0227273	27
13	5.25749	6.16752	10.4196	1	0	4.36521	6.06	3.65888	0.494153	0	103
8	4.44265	6.27099	10.8198	0	0	7.784	5.62	3.0033	0.494153	0	29
63	4.21951	5.09987	10.8636	0	0	6.05149	6.06	2.65788	0.941176	0.253731	106
14	3.80666	5.90536	11.4423	1	0	7.784	5.62	2.4008	0.494153	0	27
39	4.46591	6.19031	11.0289	0	0	7.53924	6.01	2.52765	0.0714286	0.162791	114
14	3.68888	5.87212	11.4047	1	0	4.07922	6.96	2.39998	0.494153	0	183
20	4.54329	5.96101	10.5067	0	0	7.46686	6.9	3.29732	0.494153	0	228
16	4.36945	7.24922	11.3903	1	0	4.25625	6.96	3.04671	0.494153	0	181
9	5.25749	6.16752	10.4196	0	0	4.36521	6.06	3.65888	0.494153	0	103
51	4.09435	6.30079	11.4784	0	0	2.50559	6.15	2.5812	0.253149	13.4576	166
29	4.97673	6.95464	11.1483	0	0	7.784	6.87	3.54662	0.494153	0	5
16	4.07754	5.70711	11.4955	0	0	7.2499	6.35	2.95855	0.494153	0	211
6	3.3673	5.99396	11.9874	0	0	5.08016	6.01	1.55856	0.494153	0	111
35	4.26268	6.79906	11.0486	0	0	7.784	5.57	3.19376	0	0.0285714	16
64	4.21951	5.09987	10.8636	0	0	6.05149	6.06	2.65788	0.941176	0.253731	106
74	4.45435	6.74052	10.6812	0	0	3.21989	6.76	2.99773	1	1.63529	159
32	4.97673	6.95464	11.1483	0	0	7.784	6.87	3.54662	0	0.0069444	5
16	4.23411	5.56452	11.1221	0	0	7.12823	5.57	3.16598	0.494153	0	19
55	2.99573	4.56435	9.81995	0	0	7.4836	6.08	1.62255	0.642857	0.736842	65
51	4.45435	5.90808	11.1646	1	0	6.66883	5.45	3.44776	0.476191	0.247059	88
69	3.91202	6.66313	11.2847	0	0	7.46686	6.01	2.02366	1	0.530612	116
2	4.12713	5.65599	10.3465	0	0	7.784	6.12	2.91154	0.494153	0	45
32	3.63759	6.36303	11.3032	0	0	7.55794	5.62	2.24453	0.5	0.0540541	31
35	3.89182	6.05209	10.5321	0	0	7.784	6.08	2.42232	0	0.1875	63
4	5.14749	7.67183	11.0718	0	0	6.6287	6.4	3.77458	0.494153	0	135
56	4.65396	6.0845	11.4737	0	0	7.784	6.01	2.70377	0.833333	0.0576923	115
41	4.84419	6.33505	10.7875	0	0	6.44533	5.62	3.39209	0.25	0.031746	28
21	4.09435	6.30079	11.4784	1	0	2.50559	6.15	2.5812	0.494153	0	166
54	3.97029	5.6058	10.1267	0	0	7.784	6.08	2.76127	0.666667	0.173077	269
58	4.47734	6.64898	10.6306	0	0	7.14691	6.08	2.97645	0.642857	0.160919	64
75	4.77912	6.98472	11.4427	0	0	2.71744	6.15	3.23577	0.9375	5.69491	162
43	5.23111	7.75961	10.1584	0	0	3.52736	6.76	3.75336	0.162791	0.462366	156
32	5.20949	6.78559	10.4521	0	0	7.4865	6.06	3.61189	0	0.032967	95
25	3.82864	5.98141	11.4675	0	0	7.784	5.04	2.19567	0.494153	0	50
25	4.55388	6.17379	11.1743	1	0	6.76083	6.9	3.30762	0	0.0106383	226
45	4.11087	6.60665	11.1075	0	0	7.784	6.87	2.71071	0.285714	0.116667	10
56	2.99573	4.56435	9.81995	0	0	7.4836	6.08	1.62255	0.642857	0.736842	65
21	4.84419	6.33505	10.7875	0	0	6.44533	5.62	3.39209	0.494153	0	28
20	4.84419	6.33505	10.7875	0	0	6.44533	5.62	3.39209	0.494153	0	28
46	5.05625	7.29438	11.9437	0	0	7.784	5.62	3.59917	0	0.0705128	26
17	4.94876	6.64249	11.6465	0	0	3.53861	6.96	3.61038	0.494153	0	178
16	4.84419	6.33505	10.7875	0	0	6.44533	5.62	3.39209	0.494153	0	28
61	3.85015	6.01616	10.1692	0	0	7.784	4.5	2.76657	1	0.108696	276
5	4.90527	7.73762	11.8081	0	0	7.77613	6.4	3.53707	0.494153	0	136
35	4.06044	4.41884	9.86782	0	0	7.50832	6.08	2.84752	0	0.0701754	272
44	4.77912	6.98472	11.4427	0	0	2.71744	6.15	3.23577	0.144128	4.76271	162
69	3.8712	4.69135	9.70066	0	0	7.42331	6.08	2.66688	0.888889	0.191489	271
30	5.38449	8.39231	11.7315	0	0	4.09016	4.92	4.37097	0	0.0368664	278
60	4.31749	6.28786	10.8724	0	0	7.784	5.57	3.24711	0.875	0.108108	17
33	5.01063	7.24779	11.756	0	0	4.01493	6.06	3.41779	0.0625	0.107383	93
21	4.90527	6.89872	10.774	0	0	7.784	6.08	3.39034	0.494153	0	56
75	3.80666	5.90536	11.4423	0	0	7.784	5.62	2.4008	1	0.0454545	27
60	5.11199	5.50939	10.0179	0	0	5.04268	7.15	3.93818	0.652174	0.139394	244
51	4.36945	6.51471	10.2917	0	0	7.784	6.12	3.14545	0.571429	0.0897436	38
40	4.72739	5.22575	10.6863	0	0	5.36667	6.35	3.59127	0.111111	0.0803571	214
14	4.31749	5.9428	10.0421	1	0	7.784	6.08	2.82352	0.494153	0	61
15	5.05625	7.29438	11.9437	0	0	7.784	5.62	3.59917	0.494153	0	26
75	4.2485	6.22059	10.4977	0	0	4.86325	5.57	3.17997	1	0.275362	21
46	5.01063	5.44674	10.3592	0	0	7.784	6.9	3.75467	0.4	0.0671141	229
69	4.41884	5.77765	9.99662	0	0	7.50832	6.08	2.92036	0.808511	0.573171	66
73	4.97673	6.12468	10.8998	1	0	6.45146	4.69	3.83644	1	0.0833333	200
26	4.63473	6.55251	11.4627	0	0	7.784	6.12	3.40353	0	0.0196078	43
57	3.80666	5.90536	11.4423	0	0	7.784	5.62	2.4008	0.5	0.0454545	27
20	4.41884	5.77765	9.99662	0	0	7.50832	6.08	2.92036	0.494153	0	66
55	3.80666	5.90536	11.4423	0	0	7.784	5.62	2.4008	0.5	0.0454545	27
53	3.80666	5.90536	11.4423	0	0	7.784	5.62	2.4008	0	0.0454545	27
1	4.86754	6.20859	10.4598	0	0	7.46686	7.15	3.69747	0.494153	0	243
77	4.07754	5.70711	11.4955	0	0	7.2499	6.35	2.95855	1	0.327586	211
43	4.94876	7.08423	11.2718	0	0	7.784	6.15	3.75138	0.384615	0.0928571	256
37	3.58352	5.09375	11.0486	0	0	1.89509	6.15	2.10961	0	54.2	169
17	4.85203	5.35659	10.2241	0	0	5.39504	6.9	3.59896	0.494153	0	235
32	4.44265	6.27099	10.8198	0	0	7.784	5.62	3.0033	0	0.0119048	29
39	4.11087	6.60665	11.1075	0	0	7.784	6.87	2.71071	0	0.116667	10
38	4.02535	5.44242	10.1447	0	0	7.56294	5.57	2.96373	0	0.0545455	22
41	4.46591	6.19031	11.0289	0	0	7.53924	6.01	2.52765	0.111111	0.209302	114
25	3.80666	5.95843	10.6732	0	0	7.784	5.04	2.45513	0.494153	0	51
38	4.91998	7.31122	10.8344	1	0	3.80258	6.96	3.58218	0.139535	0.316177	180
52	5.39816	6.13988	10.0896	1	0	3.69131	6.06	3.79684	0.507246	0.313636	104
50	4.94876	6.74641	10.4425	0	0	7.0625	6.9	3.69387	0.272727	0.157143	230
53	4.39445	6.50129	9.96416	0	0	7.784	6.08	2.89702	0.108696	0.575	57
30	3.80666	5.90536	11.4423	0	0	7.784	5.62	2.4008	0.494153	0	27
25	4.46591	6.19031	11.0289	0	0	7.53924	6.01	2.52765	0.494153	0	114
40	3.58352	5.09375	11.0486	1	0	1.89509	6.15	2.10961	0.0639888	61.1714	169
52	4.12713	5.31321	11.2307	0	0	3.82554	6.96	2.81403	0.710526	1.2459	184
20	3.61092	5.37528	11.2967	0	0	7.784	6.35	2.51285	0.494153	0	215
4	4.80402	6.85013	10.406	0	0	3.85212	6.28	3.42247	0.494153	0	126
71	4.21951	6.25767	11.8829	0	0	4.32671	6.35	3.0958	0.909091	0.656716	210
51	3.78419	5.84644	11.3893	0	0	7.78463	4.5	2.70351	1	0.0232558	275
5	4.44265	6.27099	10.8198	1	0	7.784	5.62	3.0033	0.494153	0	29
13	3.80666	5.90536	11.4423	1	0	7.784	5.62	2.4008	0.494153	0	27
34	4.94876	6.64249	11.6465	1	0	3.53861	6.96	3.61038	0	0.357143	178
22	4.09435	6.30079	11.4784	0	0	2.50559	6.15	2.5812	0.494153	0	166
9	3.80666	5.90536	11.4423	0	0	7.784	5.62	2.4008	0.494153	0	27
49	4.63473	6.55251	11.4627	0	0	7.784	6.12	3.40353	0.363636	0.107843	43
68	4.09435	6.30079	11.4784	0	0	2.50559	6.15	2.5812	0.800647	15.7288	166
18	4.04305	6.30627	11.2488	1	0	6.26869	6.06	2.49221	0.494153	0	101
6	3.8712	4.69135	9.70066	0	0	7.42331	6.08	2.66688	0.494153	0	271
32	5.03044	7.28619	10.9199	0	0	7.55794	6.9	3.77414	0	0.0394737	225
42	2.99573	4.56435	9.81995	0	0	7.4836	6.08	1.62255	0	0.210526	65
56	4.97673	6.95464	11.1483	0	0	7.784	6.87	3.54662	0.8	0.0694444	5
56	4.15888	6.01859	11.131	0	0	6.07433	6.76	2.71549	0.857143	0.111111	154
70	4.77912	6.98472	11.4427	0	0	2.71744	6.15	3.23577	0.886905	5.69491	162
40	4.65396	6.0845	11.4737	1	0	7.784	6.01	2.70377	0.166667	0.0576923	115
32	4.36945	7.24922	11.3903	1	0	4.25625	6.96	3.04671	0.0555556	0.230769	181
2	4.7362	6.23441	10.1529	0	0	7.784	6.35	3.59991	0.494153	0	218
11	4.07754	6.36647	11.701	0	0	5.11745	6.15	2.90285	0.494153	0	257
66	4.95583	6.56244	11.2647	1	0	7.784	4.69	3.81584	0.947368	0.134752	194
46	4.89035	6.28972	10.2411	0	0	6.09755	6.08	3.65377	0.75	0.0909091	267
34	4.17439	6.57925	10.5321	0	0	3.41472	6.76	2.7302	0	0.8125	158
50	4.81218	5.81413	10.9716	0	0	7.784	4.69	3.67453	0.692308	0.106557	199
76	4.92725	6.68336	11.5346	0	0	7.784	6.4	3.55857	1	0.116788	137
64	5.05625	7.29438	11.9437	0	0	7.784	5.62	3.59917	0.727273	0.0705128	26
43	4.47734	5.64897	10.5128	0	0	6.66627	6.06	2.90285	0.666667	0.0689655	107
11	4.27667	6.62007	11.772	0	0	7.18112	5.45	3.27405	0.494153	0	89
60	5.05625	7.29438	11.9437	0	0	7.784	5.62	3.59917	0.545455	0.0705128	26
10	4.54329	6.25767	10.2385	1	0	7.55794	6.43	3.41098	0.494153	0	250
28	4.92725	7.61825	12.031	0	0	7.784	6.08	3.41174	0	0.0364963	60
66	4.11087	6.60665	11.1075	0	0	7.784	6.87	2.71071	1	0.116667	10
37	4.57471	5.9162	10.5595	0	0	7.784	6.15	3.3848	0	0.09375	258
41	5.12396	5.99396	10.1326	0	0	4.25796	6.06	3.5283	0.076087	0.550898	105
38	3.46574	6.59715	10.787	0	0	7.11614	5.62	2.08791	0	0.0967742	33
41	3.68888	5.87212	11.4047	1	0	4.07922	6.96	2.39998	0.384615	1	183
11	4.69135	6.84588	10.9897	0	0	2.2026	6.15	3.15085	0.494153	0	168
26	4.46591	6.19031	11.0289	0	0	7.53924	6.01	2.52765	0	0.0116279	114
32	4.7185	6.92854	10.8288	0	0	3.87275	6.76	3.25285	0	0.126126	146
47	5.05625	7.29438	11.9437	0	0	7.784	5.62	3.59917	0	0.0705128	26
19	4.84419	6.33505	10.7875	1	0	6.44533	5.62	3.39209	0.494153	0	28
12	4.61512	6.3315	11.5129	0	0	3.29066	6.28	3.23868	0.494153	0	120
24	5.07517	6.98194	10.9327	0	0	7.55023	5.57	3.99094	0	0.0062893	15
65	3.68888	5.87212	11.4047	1	0	4.07922	6.96	2.39998	1	1.02564	183
53	4.59512	6.84162	10.8792	0	0	4.43959	6.76	3.13341	0.46875	0.326531	150
34	4.97673	6.95464	11.1483	0	0	7.784	6.87	3.54662	0	0.0138889	5
68	5.01063	7.44483	10.9633	0	0	7.784	6.12	3.77196	1	0.0268456	36
11	3.17805	5.23644	11.0855	0	0	7.784	6.43	2.10961	0.494153	0	252
35	5.05625	7.29438	11.9437	0	0	7.784	5.62	3.59917	0	0.0448718	26
34	4.57471	5.9162	10.5595	0	0	7.784	6.15	3.3848	0	0.0625	258
52	5.14749	7.12125	10.6054	0	0	3.92212	6.76	3.67133	0.576923	0.152047	144
31	5.05625	7.29438	11.9437	0	0	7.784	5.62	3.59917	0	0.0192308	26
47	2.83321	5.77765	11.2253	0	0	5.73436	6.43	1.7984	0.714286	0.4375	251
29	4.7362	6.23441	10.1529	0	0	7.784	6.35	3.59991	0.494153	0	218
66	4.90527	7.73762	11.8081	0	0	7.77613	6.4	3.53707	0.921053	0.283582	136
62	4.09435	6.76042	11.4057	0	0	3.88503	5.9	2.81858	0.925926	0.915254	220
24	5.05625	7.29438	11.9437	0	0	7.784	5.62	3.59917	0.494153	0	26
30	5.02388	4.85203	10.5732	0	0	7.784	6.35	3.8829	0	0.0066225	212
42	4.12713	5.65599	10.3465	0	0	7.784	6.12	2.91154	0.333333	0.0983607	45
25	4.78749	7.64108	12.3322	0	0	3.95752	4.69	3.65027	0	0.0840336	188
51	3.97029	4.91998	10.7398	0	0	7.51756	5.62	2.55381	0	0.153846	32
49	4.46591	6.19031	11.0289	1	0	7.53924	6.01	2.52765	0.4	0.232558	114
30	4.51086	6.57508	11.0385	0	0	7.784	6.12	3.28279	0	0.0333333	37
22	3.82864	5.98141	11.4675	0	0	7.784	5.04	2.19567	0.494153	0	50
27	5.01063	5.44674	10.3592	0	0	7.784	6.9	3.75467	0	0.0201342	229
11	5.05625	7.29438	11.9437	0	0	7.784	5.62	3.59917	0.494153	0	26
6	3.80666	5.95843	10.6732	0	0	7.784	5.04	2.45513	0.494153	0	51
8	5.05625	7.29438	11.9437	0	0	7.784	5.62	3.59917	0.494153	0	26
7	5.05625	7.29438	11.9437	0	0	7.784	5.62	3.59917	0.494153	0	26
34	4.90527	6.89366	10.8778	0	0	2.42506	6.15	3.35822	0	3.02239	161
5	5.05625	7.29438	11.9437	1	0	7.784	5.62	3.59917	0.494153	0	26
34	4.84419	6.70686	11.8125	0	0	2.54505	6.15	3.29887	0	3.5873	163
28	4.46591	6.19031	11.0289	0	0	7.53924	6.01	2.52765	0	0.0348837	114
35	4.41884	6.10702	10.4384	0	0	6.8469	5.57	4.52738	0	0.0121951	23
74	4.14314	6.09357	10.718	0	0	2.28991	6.15	2.62713	0.978469	13.4839	170
5	3.91202	5.14166	10.6657	0	0	4.57508	7.15	2.76914	1	0.204082	245
32	4.65396	6.0845	11.4737	0	0	7.784	6.01	2.70377	0	0.0096154	115
22	3.09104	5.07517	11.241	0	0	7.784	6.08	1.94376	0.494153	0	265
6	4.69135	6.84588	10.9897	1	0	2.2026	6.15	3.15085	0.494153	0	168
52	5.01063	7.44483	10.9633	0	0	7.784	6.12	3.77196	0	0.0268456	36
65	4.64439	7.27101	12.1252	1	0	5.37049	7.01	3.70259	0.916667	0.116505	78
23	4.81218	5.81413	10.9716	0	0	7.784	4.69	3.67453	0	0.0245902	199
29	4.07754	5.87212	11.701	0	0	6.90181	6.15	2.90285	0	0.0172414	261
32	3.98898	6.2634	10.8749	0	0	7.10527	6.96	2.68246	0	0.0566038	179
29	5.39816	6.13988	10.0896	1	0	3.69131	6.06	3.79684	0	0.0363636	104
35	3.21888	5.57973	11.4704	0	0	7.784	6.28	1.92862	0	0.375	122
39	5.70044	6.29895	10.7575	1	0	6.22499	4.69	4.55251	0.125	0.0268456	193
12	4.36945	5.96871	10.4521	1	0	4.94573	5.57	3.29776	0.494153	0	20
72	4.58497	7.22257	11.7257	1	0	3.72711	6.96	3.25536	0.975	0.824742	173
60	4.94876	7.08423	11.2718	0	0	7.784	6.15	3.75138	0.923077	0.0928571	256
19	4.46591	6.38182	10.9904	0	0	7.53924	6.12	2.62648	0.494153	0	42
66	4.54329	5.96101	10.5067	0	0	7.46686	6.9	3.29732	1	0.0645161	228
67	5.18739	5.92426	10.223	1	0	4.12856	6.9	3.92868	0.928571	0.235955	236
42	3.61092	5.37528	11.2967	0	0	7.784	6.35	2.51285	0	0.0833333	215
60	5.01063	7.24779	11.756	0	0	4.01493	6.06	3.41779	0.911765	0.228188	93
55	4.47734	6.64898	10.6306	0	0	7.14691	6.08	2.97645	0.571429	0.160919	64
46	5.05625	5.78074	10.5406	0	0	2.8736	6.76	3.58196	0.253968	1.61539	157
70	4.45435	5.90808	11.1646	1	0	6.66883	5.45	3.44776	1	0.164706	88
17	4.21951	6.25767	11.8829	0	0	4.32671	6.35	3.0958	0.494153	0	210
5	4.54329	6.25767	10.2385	0	0	7.55794	6.43	3.41098	0.494153	0	250
77	3.3673	5.38907	10.2775	0	0	7.01007	5.57	2.33718	1	0.214286	24
9	4.84419	6.70686	11.8125	1	0	2.54505	6.15	3.29887	0.494153	0	163
6	4.07754	6.36647	11.701	0	0	5.11745	6.15	2.90285	0.494153	0	257
54	4.23411	5.56452	11.1221	0	0	7.12823	5.57	3.16598	0.625	0.117647	19
75	2.83321	5.77765	11.2253	0	0	5.73436	6.43	1.7984	1	0.4375	251
77	4.78749	7.64108	12.3322	1	0	3.95752	4.69	3.65027	0.989796	0.823529	188
19	3.52636	4.14314	10.4143	0	0	7.784	6.43	3.28952	0.494153	0	253
42	3.46574	6.59715	10.787	0	0	7.11614	5.62	2.08791	0	0.0967742	33
53	3.80666	5.95843	10.6732	0	0	7.784	5.04	2.45513	0.25	0.0909091	51
76	4.58497	7.40853	10.6759	1	0	7.784	4.69	3.45173	1	0.164948	196
64	4.59512	6.84162	10.8792	0	0	4.43959	6.76	3.13341	0.96875	0.326531	150
61	4.23411	6.29527	10.931	0	0	6.75405	6.15	3.05381	1	0.117647	259
65	3.98898	6.2634	10.8749	0	0	7.10527	6.96	2.68246	1	0.0943396	179
39	4.30407	6.2672	11.5129	0	0	7.784	6.43	3.17785	0.142857	0.191781	248
10	4.91998	5.4161	9.69137	1	0	7.20898	6.9	3.66561	0.494153	0	238
61	4.39445	6.50129	9.96416	0	0	7.784	6.08	2.89702	0.695652	0.575	57
25	4.49981	5.88888	11.1352	0	0	7.784	6.28	3.12698	0	0.0224719	119
6	3.43399	6.18002	12.4292	1	0	7.4865	5.62	2.05924	0.494153	0	30
57	3.97029	6.50429	10.6528	0	0	7.50832	4.69	2.85532	0.8	0.0961538	197
23	4.17439	6.57925	10.5321	0	0	3.41472	6.76	2.7302	0	0.015625	158
38	4.47734	5.64897	10.5128	0	0	6.66627	6.06	2.90285	0.4	0.0574713	107
28	5.09375	5.86079	8.9904	0	0	7.784	6.12	3.85376	0	0.0123457	44
15	5.18739	5.92426	10.223	1	0	4.12856	6.9	3.92868	0.494153	0	236
75	4.14314	6.09357	10.718	0	0	2.28991	6.15	2.62713	0.979665	13.4839	170
27	4.12713	5.65599	10.3465	0	0	7.784	6.12	2.91154	0	0.0327869	45
45	3.97029	6.50429	10.6528	1	0	7.50832	4.69	2.85532	0.2	0.0961538	197
72	5.18739	5.92426	10.223	1	0	4.12856	6.9	3.92868	0.97619	0.235955	236
45	3.98898	5.83188	11.3039	0	0	2.52189	6.15	2.48249	0.0597015	22.7547	171
68	3.3673	5.38907	10.2775	0	0	7.01007	5.57	2.33718	1	0.214286	24
63	4.80402	6.85013	10.406	1	0	3.85212	6.28	3.42247	0.972222	0.595041	126
65	3.3673	5.38907	10.2775	0	0	7.01007	5.57	2.33718	1	0.214286	24
22	4.46591	6.38182	10.9904	0	0	7.53924	6.12	2.62648	0.494153	0	42
48	4.54329	6.78333	11.3748	0	0	7.784	6.12	3.31437	1	0.0107527	40
60	3.3673	5.38907	10.2775	0	0	7.01007	5.57	2.33718	1	0.214286	24
48	5.50533	7.42416	10.7992	0	0	6.60372	6.4	4.12721	0.291667	0.0979592	131
41	5.50533	7.42416	10.7992	0	0	6.60372	6.4	4.12721	0.047619	0.0857143	131
77	3.68888	4.86754	10.8451	0	0	6.91796	6.08	2.49444	1	0.0769231	270
50	4.39445	6.50129	9.96416	0	0	7.784	6.08	2.89702	0.0652174	0.575	57
8	4.14314	6.09357	10.718	0	0	2.28991	6.15	2.62713	0.494153	0	170
5	4.14314	6.24417	10.0249	0	0	7.5544	6.08	2.65802	0.494153	0	58
49	3.3673	5.38907	10.2775	0	0	7.01007	5.57	2.33718	1	0.214286	24
57	4.77912	6.98472	11.4427	0	0	2.71744	6.15	3.23577	0.518629	5.68644	162
52	5.01063	5.44674	10.3592	0	0	7.784	6.9	3.75467	0.588235	0.114094	229
55	4.69135	5.49306	10.702	0	0	7.784	6.9	3.4417	0.666667	0.0277778	239
55	4.90527	6.89366	10.8778	0	0	2.42506	6.15	3.35822	0.488557	7.5	161
4	4.35671	6.40026	10.9978	0	0	7.29837	6.08	2.86094	0.494153	0	62
56	4.85203	5.35659	10.2241	0	0	5.39504	6.9	3.59896	0.666667	0.23622	235
60	4.21951	5.09987	10.8636	0	0	6.05149	6.06	2.65788	0.764706	0.253731	106
52	5.12396	5.99396	10.1326	0	0	4.25796	6.06	3.5283	0.648148	0.646707	105
38	5.05625	5.78074	10.5406	0	0	2.8736	6.76	3.58196	0.0625	1.1282	157
4	4.7362	6.23441	10.1529	0	0	7.784	6.35	3.59991	0.494153	0	218
22	4.20469	6.4151	11.7541	0	0	7.784	6.9	2.96939	0.494153	0	224
32	3.3673	5.38907	10.2775	0	0	7.01007	5.57	2.33718	0	0.178571	24
8	4.58497	7.40853	10.6759	0	0	7.784	4.69	3.45173	0.494153	0	196
9	4.21951	5.09987	10.8636	0	0	6.05149	6.06	2.65788	0.494153	0	106
29	3.3673	5.38907	10.2775	0	0	7.01007	5.57	2.33718	0	0.142857	24
44	4.35671	6.40026	10.9978	0	0	7.29837	6.08	2.86094	0.333333	0.194805	62
43	4.27667	6.62007	11.772	0	0	7.18112	5.45	3.27405	0.5	0.140845	89
24	3.3673	5.38907	10.2775	0	0	7.01007	5.57	2.33718	0.494153	0	24
21	3.3673	5.38907	10.2775	0	0	7.01007	5.57	2.33718	0.494153	0	24
8	4.04305	4.62497	10.1957	0	0	7.09057	6.15	2.86971	0.494153	0	263
51	3.68888	5.87212	11.4047	1	0	4.07922	6.96	2.39998	0.95	1.02564	183
25	5.12396	5.99396	10.1326	0	0	4.25796	6.06	3.5283	0	0.0359281	105
15	3.3673	5.38907	10.2775	0	0	7.01007	5.57	2.33718	0.494153	0	24
76	4.51086	6.57508	11.0385	0	0	7.784	6.12	3.28279	1	0.0333333	37
65	3.68888	6.15698	11.1452	0	0	7.19624	5.57	2.64091	1	0.25641	18
28	2.83321	5.77765	11.2253	0	0	5.73436	6.43	1.7984	0	0.375	251
49	4.23411	5.95584	10.066	0	0	7.784	5.04	2.85968	0.285714	0.205882	49
3	4.20469	6.4151	11.7541	0	0	7.784	6.9	2.96939	0.494153	0	224
40	4.97673	6.12468	10.8998	1	0	6.45146	4.69	3.83644	0.3	0.0694444	200
39	3.85015	5.23644	11.0516	0	0	7.49154	6.06	2.31333	0.111111	0.195652	100
76	4.59512	6.84162	10.8792	0	0	4.43959	6.76	3.13341	0.96875	0.326531	150
48	3.80666	5.95843	10.6732	0	0	7.784	5.04	2.45513	0.333333	0.0681818	51
9	4.91998	5.4161	9.69137	0	0	7.20898	6.9	3.66561	0.494153	0	238
72	4.41884	6.10702	10.4384	0	0	6.8469	5.57	4.52738	1	0.0243902	23
66	3.82864	5.98141	11.4675	0	0	7.784	5.04	2.19567	1	0.155556	50
60	3.17805	5.23644	11.0855	0	0	7.784	6.43	2.10961	1	0.173913	252
68	4.41884	6.10702	10.4384	0	0	6.8469	5.57	4.52738	1	0.0243902	23
61	3.82864	5.98141	11.4675	0	0	7.784	5.04	2.19567	1	0.155556	50
36	5.07517	6.98194	10.9327	0	0	7.55023	5.57	3.99094	0	0.0566038	15
63	4.41884	6.10702	10.4384	0	0	6.8469	5.57	4.52738	1	0.0243902	23
52	4.45435	6.74052	10.6812	0	0	3.21989	6.76	2.99773	0.71223	1.63529	159
6	3.46574	6.59715	10.787	0	0	7.11614	5.62	2.08791	0.494153	0	33
60	4.23411	5.95584	10.066	0	0	7.784	5.04	2.85968	0.733333	0.220588	49
38	4.51086	6.57508	11.0385	0	0	7.784	6.12	3.28279	0	0.0333333	37
44	4.91998	7.31122	10.8344	0	0	3.80258	6.96	3.58218	0.372881	0.433823	180
59	3.82864	5.98141	11.4675	0	0	7.784	5.04	2.19567	0.571429	0.155556	50
17	4.69135	5.49306	10.702	0	0	7.784	6.9	3.4417	0.494153	0	239
46	5.1985	7.23418	11.7136	1	0	4.36419	6.35	4.05526	0.333333	0.133333	207
52	4.41884	6.10702	10.4384	0	0	6.8469	5.57	4.52738	0.5	0.0243902	23
66	4.07754	5.87212	11.701	0	0	6.90181	6.15	2.90285	1	0.0517241	261
23	4.54329	6.78333	11.3748	0	0	7.784	6.12	3.31437	0.494153	0	40
27	4.46591	6.38182	10.9904	0	0	7.53924	6.12	2.62648	0.494153	0	42
47	5.1985	7.41156	11.1875	1	0	6.83553	5.04	3.79684	0.6	0.0277778	48
20	3.91202	5.45959	10.4544	0	0	7.49154	5.04	2.55397	0.494153	0	54
39	4.41884	6.10702	10.4384	0	0	6.8469	5.57	4.52738	0.5	0.0243902	23
46	4.94876	6.74641	10.4425	0	0	7.0625	6.9	3.69387	0.227273	0.157143	230
33	5.11199	5.50939	10.0179	1	0	5.04268	7.15	3.93818	1	0.139394	244
76	4.30407	5.79909	10.6565	0	0	7.784	6.15	3.12153	1	0.109589	255
60	3.52636	4.14314	10.4143	0	0	7.784	6.43	3.28952	1	0.030303	253
39	4.14314	5.03044	10.5639	0	0	7.784	6.9	2.91017	0.166667	0.0967742	237
39	5.48064	6.98008	11.1723	1	0	4.82245	6.01	3.49729	0.0212766	0.196653	110
43	5.15906	7.68478	10.6223	0	0	6.8279	6.87	3.72526	0.142857	0.121387	9
73	3.80666	6.00389	10.2137	0	0	7.784	6.08	2.34334	0.903846	1.18182	59
50	4.75359	7.50164	11.1988	0	0	7.4836	6.06	3.16842	0.251572	1.38261	94
27	3.97029	4.91998	10.7398	0	0	7.51756	5.62	2.55381	0.494153	0	32
5	5.14749	7.12125	10.6054	0	0	3.92212	6.76	3.67133	0.494153	0	144
57	4.04305	6.30627	11.2488	1	0	6.26869	6.06	2.49221	0.692308	0.232143	101
50	4.36945	5.96871	10.4521	0	0	4.94573	5.57	3.29776	0.416667	0.461539	20
19	4.41884	6.10702	10.4384	1	0	6.8469	5.57	4.52738	0.494153	0	23
6	4.36945	6.51471	10.2917	0	0	7.784	6.12	3.14545	0.494153	0	38
16	4.41884	6.10702	10.4384	1	0	6.8469	5.57	4.52738	0.494153	0	23
17	4.51086	6.57508	11.0385	0	0	7.784	6.12	3.28279	0.494153	0	37
75	4.46591	6.19031	11.0289	1	0	7.53924	6.01	2.52765	1	0.232558	114
39	3.97029	6.50429	10.6528	1	0	7.50832	4.69	2.85532	0.2	0.0961538	197
44	4.45435	6.74052	10.6812	0	0	3.21989	6.76	2.99773	0.313433	1.57647	159
48	3.82864	5.98141	11.4675	0	0	7.784	5.04	2.19567	0.142857	0.155556	50
2	3.43399	6.18002	12.4292	0	0	7.4865	5.62	2.05924	0.494153	0	30
68	4.44265	6.27099	10.8198	0	0	7.784	5.62	3.0033	1	0.0833333	29
37	4.97673	6.12468	10.8998	1	0	6.45146	4.69	3.83644	0	0.0694444	200
33	4.15888	6.01859	11.131	0	0	6.07433	6.76	2.71549	0	0.111111	154
64	4.35671	6.40026	10.9978	0	0	7.29837	6.08	2.86094	1	0.194805	62
33	4.89035	6.28972	10.2411	0	0	6.09755	6.08	3.65377	0	0.0606061	267
31	3.68888	6.15698	11.1452	0	0	7.19624	5.57	2.64091	0	0.0512821	18
43	4.21951	5.09987	10.8636	0	0	6.05149	6.06	2.65788	0.1875	0.238806	106
71	3.91202	6.66313	11.2847	0	0	7.46686	6.01	2.02366	1	0.530612	116
66	4.07754	5.70711	11.4955	0	0	7.2499	6.35	2.95855	0.631579	0.327586	211
2	3.82864	5.98141	11.4675	0	0	7.784	5.04	2.19567	0.494153	0	50
68	4.02535	5.44242	10.1447	0	0	7.56294	5.57	2.96373	1	0.127273	22
43	4.90527	6.88857	10.8636	0	0	3.7747	6.76	3.4345	0.151515	0.246269	153
48	4.38203	6.04026	11.2706	0	0	7.29837	6.35	3.25366	1	0.0632911	209
25	3.46574	6.59715	10.787	0	0	7.11614	5.62	2.08791	0.494153	0	33
63	4.02535	5.44242	10.1447	0	0	7.56294	5.57	2.96373	0.857143	0.127273	22
66	5.14749	7.12125	10.6054	0	0	3.92212	6.76	3.67133	1	0.152047	144
21	4.54329	5.96101	10.5067	0	0	7.46686	6.9	3.29732	0.494153	0	228
59	3.73767	6.1203	10.6326	0	0	7.784	4.5	2.65914	0.75	0.097561	277
76	4.44265	6.27099	10.8198	0	0	7.784	5.62	3.0033	1	0.0833333	29
16	5.05625	5.78074	10.5406	0	0	2.8736	6.76	3.58196	0.494153	0	157
55	4.02535	5.44242	10.1447	0	0	7.56294	5.57	2.96373	0.571429	0.127273	22
3	4.02535	5.44242	10.1447	0	0	7.56294	5.57	2.96373	0.494153	0	22
37	4.30407	5.79909	10.6565	0	0	7.784	6.15	3.12153	0.125	0.109589	255
33	4.95583	6.56244	11.2647	1	0	7.784	4.69	3.81584	0	0.0496454	194
13	4.15888	6.01859	11.131	1	0	6.07433	6.76	2.71549	0.494153	0	154
49	4.02535	5.44242	10.1447	0	0	7.56294	5.57	2.96373	0.571429	0.127273	22
31	5.02388	4.85203	10.5732	0	0	7.784	6.35	3.8829	0	0.0066225	212
77	4.20469	6.4151	11.7541	0	0	7.784	6.9	2.96939	1	0.242424	224
27	4.2485	6.22059	10.4977	0	0	4.86325	5.57	3.17997	0	0.0434783	21
44	4.02535	5.44242	10.1447	0	0	7.56294	5.57	2.96373	0	0.127273	22
53	4.66344	6.05678	10.9861	0	0	7.784	6.06	3.08145	0.555556	0.257143	97
64	4.30407	6.2672	11.5129	0	0	7.784	6.43	3.17785	0.928571	0.191781	248
31	4.49981	5.88888	11.1352	0	0	7.784	6.28	3.12698	0.111111	0.101124	119
35	4.02535	5.44242	10.1447	0	0	7.56294	5.57	2.96373	0	0.0545455	22
1	4.59512	7.44073	11.5331	0	0	5.28203	6.13	3.26896	0.494153	0	273
30	4.02535	5.44242	10.1447	0	0	7.56294	5.57	2.96373	0.494153	0	22
47	4.92725	7.61825	12.031	0	0	7.784	6.08	3.41174	0.157895	0.138686	60
4	3.91202	5.14166	10.6657	0	0	4.57508	7.15	2.76914	1	0.204082	245
4	4.44265	6.27099	10.8198	1	0	7.784	5.62	3.0033	0.494153	0	29
56	4.76217	6.23441	11.036	0	0	7.55023	6.9	3.51095	1	0.0258621	231
21	4.02535	5.44242	10.1447	0	0	7.56294	5.57	2.96373	0.494153	0	22
20	4.02535	5.44242	10.1447	0	0	7.56294	5.57	2.96373	0.494153	0	22
45	5.11199	5.50939	10.0179	0	0	5.04268	7.15	3.93818	1	0.139394	244
15	4.02535	5.44242	10.1447	0	0	7.56294	5.57	2.96373	0.494153	0	22
48	4.78749	6.17794	11.1283	0	0	7.11446	6.43	3.65027	0.461539	0.109244	247
15	4.41884	5.77765	9.99662	0	0	7.50832	6.08	2.92036	0.494153	0	66
18	4.95583	5.86079	10.6913	1	0	3.77842	6.28	3.5708	0.494153	0	127
54	4.46591	6.19031	11.0289	1	0	7.53924	6.01	2.52765	0.5	0.232558	114
39	3.97029	5.6058	10.1267	0	0	7.784	6.08	2.76127	0	0.0769231	269
7	4.02535	5.44242	10.1447	0	0	7.56294	5.57	2.96373	0.494153	0	22
77	4.90527	6.88857	10.8636	0	0	3.7747	6.76	3.4345	1	0.261194	153
50	4.58497	7.22257	11.7257	1	0	3.72711	6.96	3.25536	0.512821	0.804124	173
5	4.91998	5.4161	9.69137	0	0	7.20898	6.9	3.66561	0.494153	0	238
3	4.63473	6.55251	11.4627	0	0	7.784	6.12	3.40353	0.494153	0	43
70	3.80666	6.00389	10.2137	0	0	7.784	6.08	2.34334	0.884615	1.18182	59
42	5.01063	7.24779	11.756	0	0	4.01493	6.06	3.41779	0.129032	0.208054	93
73	4.66344	6.05678	10.9861	0	0	7.784	6.06	3.08145	1	0.257143	97
12	5.02388	4.85203	10.5732	0	0	7.784	6.35	3.8829	0.494153	0	212
18	4.85203	5.35659	10.2241	0	0	5.39504	6.9	3.59896	0.494153	0	235
34	5.38449	8.39231	11.7315	0	0	4.09016	4.92	4.37097	0	0.0552995	278
38	3.8712	5.69373	11.3264	0	0	5.29852	6.28	2.52693	0.25	0.0851064	118
64	4.75359	5.88332	10.1353	1	0	3.63538	6.28	3.37331	1	0.921739	125
64	3.17805	5.23644	11.0855	0	0	7.784	6.43	2.10961	1	0.173913	252
36	3.58352	5.09375	11.0486	0	0	1.89509	6.15	2.10961	0	51.6286	169
59	4.30407	6.2672	11.5129	0	0	7.784	6.43	3.17785	0.857143	0.191781	248
72	4.02535	5.44242	10.1447	0	0	7.56294	5.57	2.96373	1	0.127273	22
33	5.43808	6.48616	10.0682	0	0	3.49404	6.06	3.83605	0	0.283843	102
50	4.2485	6.22059	10.4977	0	0	4.86325	5.57	3.17997	0.736842	0.275362	21
57	3.52636	4.14314	10.4143	0	0	7.784	6.43	3.28952	1	0.030303	253
48	4.2485	6.22059	10.4977	0	0	4.86325	5.57	3.17997	0.684211	0.275362	21
47	4.2485	6.22059	10.4977	0	0	4.86325	5.57	3.17997	0.684211	0.275362	21
48	4.59512	6.84162	10.8792	0	0	4.43959	6.76	3.13341	0.21875	0.326531	150
26	4.12713	5.31321	11.2307	0	0	3.82554	6.96	2.81403	0	0.114754	184
43	4.2485	6.22059	10.4977	0	0	4.86325	5.57	3.17997	0.421053	0.275362	21
60	4.95583	6.56244	11.2647	1	0	7.784	4.69	3.81584	0.684211	0.134752	194
70	3.80666	5.90536	11.4423	0	0	7.784	5.62	2.4008	1	0.0454545	27
35	4.55388	6.17379	11.1743	0	0	6.76083	6.9	3.30762	0	0.12766	226
38	4.2485	6.22059	10.4977	0	0	4.86325	5.57	3.17997	0.0588235	0.246377	21
66	4.57471	6.18415	10.4143	0	0	1.87488	6.15	3.03841	0.827459	36.6458	167
33	4.91998	7.31122	10.8344	0	0	3.80258	6.96	3.58218	0	0.220588	180
31	3.85015	5.23644	11.0516	0	0	7.49154	6.06	2.31333	0	0.195652	100
32	4.2485	6.22059	10.4977	0	0	4.86325	5.57	3.17997	0	0.144927	21
44	5.05625	7.29438	11.9437	0	0	7.784	5.62	3.59917	0	0.0705128	26
32	4.09435	6.86693	10.6543	1	0	3.90526	6.28	2.73793	0.0833333	0.20339	124
29	4.41884	6.10702	10.4384	0	0	6.8469	5.57	4.52738	0	0.0121951	23
76	4.31749	6.28786	10.8724	0	0	7.784	5.57	3.24711	1	0.108108	17
28	4.44265	6.27099	10.8198	0	0	7.784	5.62	3.0033	0	0.0119048	29
24	4.2485	6.22059	10.4977	0	0	4.86325	5.57	3.17997	0	0.0289855	21
23	4.31749	6.33328	11.6862	0	0	4.76754	6.06	2.7506	0.494153	0	98
20	5.07517	6.98194	10.9327	0	0	7.55023	5.57	3.99094	0.494153	0	15
24	3.17805	5.23644	11.0855	0	0	7.784	6.43	2.10961	0.494153	0	252
20	4.2485	6.22059	10.4977	0	0	4.86325	5.57	3.17997	0.494153	0	21
55	5.80814	7.44191	11.1014	1	0	6.35465	7.01	4.85583	0.69697	0.198795	75
1	4.20469	6.4151	11.7541	0	0	7.784	6.9	2.96939	0.494153	0	224
63	4.09435	6.86693	10.6543	1	0	3.90526	6.28	2.73793	0.909091	0.372881	124
50	5.07517	6.98194	10.9327	0	0	7.55023	5.57	3.99094	0.5	0.0754717	15
53	5.14749	7.12125	10.6054	0	0	3.92212	6.76	3.67133	0.615385	0.152047	144
67	4.97673	6.95464	11.1483	0	0	7.784	6.87	3.54662	0.9	0.0694444	5
7	5.09375	5.86079	8.9904	0	0	7.784	6.12	3.85376	0.494153	0	44
3	3.21888	5.57973	11.4704	0	0	7.784	6.28	1.92862	0.494153	0	122
45	4.81218	5.81413	10.9716	0	0	7.784	4.69	3.67453	0.384615	0.106557	199
30	4.23411	4.77069	10.2892	0	0	7.784	4.69	3.10995	0.494153	0	205
77	4.86754	6.20859	10.4598	0	0	7.46686	7.15	3.69747	1	0.0310078	243
37	4.46591	6.38182	10.9904	0	0	7.53924	6.12	2.62648	0	0.0232558	42
58	4.59512	6.84162	10.8792	0	0	4.43959	6.76	3.13341	0.90625	0.326531	150
45	4.95583	6.56244	11.2647	0	0	7.784	4.69	3.81584	0.411765	0.120567	194
53	3.95124	5.36598	10.3537	0	0	7.784	6.08	2.7431	1	0.0392157	268
26	4.97673	6.95464	11.1483	0	0	7.784	6.87	3.54662	0.494153	0	5
15	4.5326	6.54247	11.15	0	0	6.86478	4.69	3.40053	0.494153	0	186
31	4.58497	7.22257	11.7257	1	0	3.72711	6.96	3.25536	0	0.226804	173
47	4.72739	5.22575	10.6863	0	0	5.36667	6.35	3.59127	0.1	0.0892857	214
68	4.04305	6.16331	11.1511	0	0	7.784	5.04	2.67773	1	0.0357143	53
27	4.59512	6.84162	10.8792	0	0	4.43959	6.76	3.13341	0	0.0204082	150
35	4.47734	5.64897	10.5128	1	0	6.66627	6.06	2.90285	0.25	0.045977	107
13	4.51086	6.44095	11.3439	1	0	7.07777	6.28	3.13767	0.494153	0	121
44	4.36945	7.24922	11.3903	1	0	4.25625	6.96	3.04671	0.394737	0.487179	181
66	4.36945	5.96871	10.4521	0	0	4.94573	5.57	3.29776	0.864865	0.474359	20
54	4.90527	6.88857	10.8636	0	0	3.7747	6.76	3.4345	0.628571	0.261194	153
4	5.50533	7.42416	10.7992	0	0	6.60372	6.4	4.12721	0.494153	0	131
61	4.36945	5.96871	10.4521	0	0	4.94573	5.57	3.29776	0.756757	0.474359	20
57	4.36945	5.96871	10.4521	0	0	4.94573	5.57	3.29776	0.675676	0.474359	20
55	4.36945	5.96871	10.4521	0	0	4.94573	5.57	3.29776	0.638889	0.461539	20
3	3.78419	5.84644	11.3893	0	0	7.78463	4.5	2.70351	0.494153	0	275
69	2.99573	4.56435	9.81995	0	0	7.4836	6.08	1.62255	0.928571	0.736842	65
25	5.07517	6.98194	10.9327	0	0	7.55023	5.57	3.99094	0	0.0062893	15
52	4.36945	5.96871	10.4521	0	0	4.94573	5.57	3.29776	0.583333	0.461539	20
48	4.36945	5.96871	10.4521	0	0	4.94573	5.57	3.29776	0.361111	0.461539	20
45	4.57471	5.9162	10.5595	0	0	7.784	6.15	3.3848	0	0.145833	258
55	3.80666	5.95843	10.6732	0	0	7.784	5.04	2.45513	0.333333	0.136364	51
41	4.36945	5.96871	10.4521	0	0	4.94573	5.57	3.29776	0.25	0.410256	20
19	4.55388	6.17379	11.1743	0	0	6.76083	6.9	3.30762	0.494153	0	226
56	4.78749	7.64108	12.3322	1	0	3.95752	4.69	3.65027	0.571429	0.823529	188
49	4.39445	6.50129	9.96416	0	0	7.784	6.08	2.89702	0.0434783	0.575	57
69	4.38203	6.04026	11.2706	0	0	7.29837	6.35	3.25366	1	0.0632911	209
40	4.75359	7.50164	11.1988	0	0	7.4836	6.06	3.16842	0.0086957	1	94
34	4.79579	6.07074	10.7328	0	0	7.784	6.9	3.54385	0	0.0416667	233
43	4.69135	5.49306	10.702	0	0	7.784	6.9	3.4417	0.333333	0.0277778	239
66	4.04305	4.62497	10.1957	0	0	7.09057	6.15	2.86971	0.857143	0.125	263
5	5.30827	5.66988	10.0383	0	0	7.18221	6.35	4.16379	0.494153	0	213
26	4.02535	5.44242	10.1447	0	0	7.56294	5.57	2.96373	0.494153	0	22
27	4.36945	5.96871	10.4521	0	0	4.94573	5.57	3.29776	0	0.0641026	20
65	3.91202	6.66313	11.2847	0	0	7.46686	6.01	2.02366	0.923077	0.530612	116
76	4.78749	6.17794	11.1283	0	0	7.11446	6.43	3.65027	1	0.109244	247
2	2.99573	4.56435	9.81995	0	0	7.4836	6.08	1.62255	0.494153	0	65
22	4.36945	5.96871	10.4521	0	0	4.94573	5.57	3.29776	0.494153	0	20
20	4.11087	6.60665	11.1075	0	0	7.784	6.87	2.71071	0.494153	0	10
66	4.14314	5.03044	10.5639	0	0	7.784	6.9	2.91017	0.857143	0.112903	237
9	4.36945	6.51471	10.2917	0	0	7.784	6.12	3.14545	0.494153	0	38
17	4.36945	5.96871	10.4521	0	0	4.94573	5.57	3.29776	0.494153	0	20
62	3.63759	6.36303	11.3032	0	0	7.55794	5.62	2.24453	0.714286	0.189189	31
15	4.36945	5.96871	10.4521	0	0	4.94573	5.57	3.29776	0.494153	0	20
9	3.58352	5.09375	11.0486	0	0	1.89509	6.15	2.10961	0.494153	0	169
52	5.1985	7.23418	11.7136	0	0	4.36419	6.35	4.05526	0.458333	0.133333	207
48	3.61092	5.37528	11.2967	0	0	7.784	6.35	2.51285	0	0.0833333	215
8	4.36945	5.96871	10.4521	0	0	4.94573	5.57	3.29776	0.494153	0	20
65	4.14314	6.24417	10.0249	0	0	7.5544	6.08	2.65802	0.8	0.0806452	58
55	4.77912	6.98472	11.4427	0	0	2.71744	6.15	3.23577	0.437967	5.66949	162
3	4.62497	5.51745	10.1559	0	0	7.784	6.35	3.49089	0.494153	0	217
65	5.17615	6.99577	10.8963	0	0	7.1829	7.01	4.22806	1	0.0738636	80
3	4.36945	5.96871	10.4521	0	0	4.94573	5.57	3.29776	0.494153	0	20
29	4.55388	6.17379	11.1743	0	0	6.76083	6.9	3.30762	0	0.0319149	226
29	4.70048	7.75534	11.2283	0	0	6.87127	6.4	3.33723	0	0.0642202	141
73	2.83321	5.77765	11.2253	0	0	5.73436	6.43	1.7984	1	0.4375	251
57	3.68888	6.15698	11.1452	0	0	7.19624	5.57	2.64091	0.7	0.25641	18
31	4.23411	4.77069	10.2892	0	0	7.784	4.69	3.10995	0.494153	0	205
17	3.82864	5.98141	11.4675	0	0	7.784	5.04	2.19567	0.494153	0	50
63	3.52636	4.14314	10.4143	0	0	7.784	6.43	3.28952	1	0.030303	253
67	3.73767	6.27664	11.2959	0	0	7.784	5.45	2.75226	0.68	0.609756	91
57	5.03044	7.28619	10.9199	0	0	7.55794	6.9	3.77414	0.708333	0.157895	225
62	4.39445	6.50129	9.96416	0	0	7.784	6.08	2.89702	0.76087	0.575	57
38	5.05625	7.29438	11.9437	0	0	7.784	5.62	3.59917	0	0.0576923	26
26	4.27667	6.62007	11.772	0	0	7.18112	5.45	3.27405	0	0.056338	89
23	4.49981	5.88888	11.1352	0	0	7.784	6.28	3.12698	0	0.011236	119
15	5.24702	7.6454	12.0703	0	0	5.23465	6.4	3.87247	0.494153	0	132
13	4.58497	6.10702	10.5218	1	0	7.48696	6.12	3.35498	0.494153	0	46
6	4.14314	6.24417	10.0249	0	0	7.5544	6.08	2.65802	0.494153	0	58
59	4.23411	5.56452	11.1221	0	0	7.12823	5.57	3.16598	0.75	0.117647	19
67	5.01063	5.44674	10.3592	0	0	7.784	6.9	3.75467	0.882353	0.114094	229
62	4.77912	6.98472	11.4427	0	0	2.71744	6.15	3.23577	0.683036	5.69491	162
5	3.68888	5.87212	11.4047	1	0	4.07922	6.96	2.39998	0.494153	0	183
70	4.23411	4.77069	10.2892	0	0	7.784	4.69	3.10995	0.494153	0	205
16	3.91202	5.14166	10.6657	0	0	4.57508	7.15	2.76914	1	0.204082	245
16	3.8712	4.69135	9.70066	0	0	7.42331	6.08	2.66688	0.494153	0	271
74	4.59512	7.44073	11.5331	0	0	5.28203	6.13	3.26896	1	0.153061	273
40	3.73767	6.27664	11.2959	0	0	7.784	5.45	2.75226	0.294118	0.414634	91
48	4.23411	5.56452	11.1221	0	0	7.12823	5.57	3.16598	0.285714	0.102941	19
14	5.66643	7.71957	11.7635	1	0	6.97519	6.4	4.28651	0.494153	0	130
7	4.23411	5.95584	10.066	0	0	7.784	5.04	2.85968	0.494153	0	49
55	4.51086	7.18992	11.7136	1	0	4.50748	5.45	3.50315	0.622222	0.5	84
10	2.83321	5.77765	11.2253	1	0	5.73436	6.43	1.7984	0.494153	0	251
43	4.89035	6.28972	10.2411	0	0	6.09755	6.08	3.65377	0.5	0.0909091	267
4	5.39816	6.13988	10.0896	0	0	3.69131	6.06	3.79684	0.494153	0	104
76	4.65396	6.0845	11.4737	0	0	7.784	6.01	2.70377	1	0.0576923	115
37	4.23411	5.56452	11.1221	0	0	7.12823	5.57	3.16598	0	0.0588235	19
36	4.23411	5.56452	11.1221	0	0	7.12823	5.57	3.16598	0	0.0588235	19
33	4.30407	5.79909	10.6565	0	0	7.784	6.15	3.12153	0	0.0958904	255
38	4.04305	4.62497	10.1957	0	0	7.09057	6.15	2.86971	0.142857	0.125	263
31	4.23411	5.56452	11.1221	0	0	7.12823	5.57	3.16598	0	0.0441176	19
30	4.23411	5.56452	11.1221	0	0	7.12823	5.57	3.16598	0	0.0441176	19
47	5.01063	7.24779	11.756	0	0	4.01493	6.06	3.41779	0.419355	0.208054	93
75	3.98898	5.83188	11.3039	0	0	2.52189	6.15	2.48249	0.928079	24.6604	171
4	3.93183	6.19644	10.8968	0	0	7.4865	6.08	2.72458	0.494153	0	266
6	5.18739	5.92426	10.223	0	0	4.12856	6.9	3.92868	0.494153	0	236
45	4.55388	6.17379	11.1743	0	0	6.76083	6.9	3.30762	0	0.180851	226
77	3.49651	5.62762	11.6848	0	0	7.784	4.69	2.40514	1	0.125	198
47	5.02388	4.85203	10.5732	0	0	7.784	6.35	3.8829	0.125	0.0529801	212
73	4.95583	6.56244	11.2647	1	0	7.784	4.69	3.81584	0.947368	0.134752	194
20	4.23411	5.56452	11.1221	0	0	7.12823	5.57	3.16598	0.494153	0	19
64	5.07517	6.98194	10.9327	0	0	7.55023	5.57	3.99094	0.75	0.0754717	15
59	4.31749	6.28786	10.8724	0	0	7.784	5.57	3.24711	0.875	0.108108	17
17	4.23411	5.56452	11.1221	0	0	7.12823	5.57	3.16598	0.494153	0	19
21	4.39445	6.50129	9.96416	0	0	7.784	6.08	2.89702	0.494153	0	57
15	4.23411	5.56452	11.1221	0	0	7.12823	5.57	3.16598	0.494153	0	19
14	4.23411	5.56452	11.1221	1	0	7.12823	5.57	3.16598	0.494153	0	19
68	4.30407	5.79909	10.6565	0	0	7.784	6.15	3.12153	0.875	0.109589	255
21	5.17615	6.99577	10.8963	1	0	7.1829	7.01	4.22806	0.494153	0	80
44	4.58497	7.40853	10.6759	1	0	7.784	4.69	3.45173	0.384615	0.134021	196
2	4.47734	6.64898	10.6306	0	0	7.14691	6.08	2.97645	0.494153	0	64
3	4.23411	5.56452	11.1221	0	0	7.12823	5.57	3.16598	0.494153	0	19
23	4.89035	6.28972	10.2411	0	0	6.09755	6.08	3.65377	0.494153	0	267
31	4.41884	6.10702	10.4384	0	0	6.8469	5.57	4.52738	0	0.0121951	23
37	4.70048	7.75534	11.2283	0	0	6.87127	6.4	3.33723	0.272727	0.100917	141
4	4.51086	6.57508	11.0385	0	0	7.784	6.12	3.28279	0.494153	0	37
39	4.15888	6.01859	11.131	0	0	6.07433	6.76	2.71549	0.428571	0.111111	154
72	3.68888	6.15698	11.1452	0	0	7.19624	5.57	2.64091	1	0.25641	18
19	3.97029	5.6058	10.1267	1	0	7.784	6.08	2.76127	0.494153	0	269
57	5.01063	7.24779	11.756	0	0	4.01493	6.06	3.41779	0.848485	0.221476	93
13	4.09435	6.76042	11.4057	1	0	3.88503	5.9	2.81858	0.494153	0	220
1	5.01063	6.78446	10.9516	0	0	7.50832	6.9	3.75467	0.494153	0	223
64	3.68888	6.15698	11.1452	0	0	7.19624	5.57	2.64091	1	0.25641	18
68	4.31749	6.33328	11.6862	0	0	4.76754	6.06	2.7506	1	0.391892	98
77	5.48064	6.98008	11.1723	1	0	4.82245	6.01	3.49729	1	0.23431	110
71	3.95124	5.36598	10.3537	0	0	7.784	6.08	2.7431	1	0.0392157	268
73	4.45435	5.90808	11.1646	1	0	6.66883	5.45	3.44776	1	0.164706	88
57	4.54329	6.25767	10.2385	0	0	7.55794	6.43	3.41098	0.6	0.268817	250
15	4.51086	6.44095	11.3439	0	0	7.07777	6.28	3.13767	0.494153	0	121
33	4.79579	5.86647	10.1595	0	0	7.784	6.35	3.65842	0	0.0333333	216
76	4.94876	6.64249	11.6465	1	0	3.53861	6.96	3.61038	1	0.585714	178
47	3.68888	6.15698	11.1452	0	0	7.19624	5.57	2.64091	0.222222	0.230769	18
52	4.78749	7.64108	12.3322	1	0	3.95752	4.69	3.65027	0.5	0.823529	188
56	4.7362	6.00881	10.6568	0	0	6.70016	6.15	3.54273	0.538462	0.230089	260
33	5.1985	7.23418	11.7136	0	0	4.36419	6.35	4.05526	0	0.0777778	207
40	3.68888	6.15698	11.1452	0	0	7.19624	5.57	2.64091	0.25	0.205128	18
74	5.18739	5.92426	10.223	1	0	4.12856	6.9	3.92868	1	0.235955	236
38	3.68888	6.15698	11.1452	0	0	7.19624	5.57	2.64091	0	0.205128	18
75	4.94876	7.08423	11.2718	0	0	7.784	6.15	3.75138	1	0.0928571	256
68	4.27667	6.62007	11.772	0	0	7.18112	5.45	3.27405	1	0.140845	89
52	5.02388	4.85203	10.5732	0	0	7.784	6.35	3.8829	0.75	0.0529801	212
68	4.07754	5.70711	11.4955	0	0	7.2499	6.35	2.95855	0.684211	0.327586	211
11	4.94876	6.74641	10.4425	0	0	7.0625	6.9	3.69387	0.494153	0	230
20	4.90527	6.52796	10.9326	0	0	3.83263	6.76	3.4345	0.494153	0	152
35	3.09104	5.07517	11.241	0	0	7.784	6.08	1.94376	0	0.047619	265
71	5.01063	5.44674	10.3592	0	0	7.784	6.9	3.75467	1	0.114094	229
53	4.7362	6.00881	10.6568	0	0	6.70016	6.15	3.54273	0.384615	0.230089	260
30	4.94876	6.64249	11.6465	1	0	3.53861	6.96	3.61038	0	0.264286	178
19	3.68888	6.15698	11.1452	0	0	7.19624	5.57	2.64091	0.494153	0	18
18	3.68888	6.15698	11.1452	0	0	7.19624	5.57	2.64091	0.494153	0	18
9	4.91998	7.31122	10.8344	0	0	3.80258	6.96	3.58218	0.494153	0	180
44	4.14314	5.03044	10.5639	0	0	7.784	6.9	2.91017	0.285714	0.112903	237
47	3.43399	6.18002	12.4292	0	0	7.4865	5.62	2.05924	0.272727	0.366667	30
32	3.82864	5.98141	11.4675	0	0	7.784	5.04	2.19567	0.494153	0	50
29	4.23411	4.77069	10.2892	0	0	7.784	4.69	3.10995	0.494153	0	205
38	3.80666	6.00389	10.2137	0	0	7.784	6.08	2.34334	0.0277778	0.818182	59
9	3.68888	6.15698	11.1452	0	0	7.19624	5.57	2.64091	0.494153	0	18
62	4.69135	5.49306	10.702	0	0	7.784	6.9	3.4417	0.5	0.037037	239
63	4.75359	5.88332	10.1353	1	0	3.63538	6.28	3.37331	0.990566	0.921739	125
36	4.14314	6.09357	10.718	0	0	2.28991	6.15	2.62713	0	6.43548	170
58	4.79579	5.86647	10.1595	0	0	7.784	6.35	3.65842	1	0.0333333	216
23	4.78749	7.64108	12.3322	1	0	3.95752	4.69	3.65027	0	0.0672269	188
14	5.48064	6.98008	11.1723	1	0	4.82245	6.01	3.49729	0.494153	0	110
58	3.98898	5.83188	11.3039	0	0	2.52189	6.15	2.48249	0.530222	24.6604	171
64	3.80666	5.95843	10.6732	0	0	7.784	5.04	2.45513	0.5	0.136364	51
18	5.14749	7.12125	10.6054	0	0	3.92212	6.76	3.67133	0.494153	0	144
72	4.31749	6.28786	10.8724	0	0	7.784	5.57	3.24711	1	0.108108	17
28	5.18739	5.92426	10.223	1	0	4.12856	6.9	3.92868	0	0.0224719	236
31	3.97029	6.50429	10.6528	1	0	7.50832	4.69	2.85532	0	0.0769231	197
54	4.36945	5.96871	10.4521	0	0	4.94573	5.57	3.29776	0.611111	0.461539	20
64	4.31749	6.28786	10.8724	0	0	7.784	5.57	3.24711	1	0.108108	17
63	4.31749	6.28786	10.8724	0	0	7.784	5.57	3.24711	1	0.108108	17
29	4.57471	6.52942	10.974	0	0	6.93885	6.12	3.34498	0	0.0416667	39
18	4.55388	6.17379	11.1743	0	0	6.76083	6.9	3.30762	0.494153	0	226
53	4.15888	6.01859	11.131	0	0	6.07433	6.76	2.71549	0.857143	0.111111	154
38	3.97029	4.91998	10.7398	0	0	7.51756	5.62	2.55381	0	0.0769231	32
11	4.78749	6.17794	11.1283	0	0	7.11446	6.43	3.65027	0.494153	0	247
64	4.7362	6.00881	10.6568	0	0	6.70016	6.15	3.54273	0.884615	0.230089	260
48	4.91998	5.4161	9.69137	0	0	7.20898	6.9	3.66561	0.125	0.176471	238
65	4.77069	6.37673	10.6009	1	0	4.10247	6.96	3.43621	1	0.376068	182
41	4.79579	6.07074	10.7328	0	0	7.784	6.9	3.54385	0.142857	0.0583333	233
50	3.98898	6.2634	10.8749	0	0	7.10527	6.96	2.68246	1	0.0943396	179
58	4.7185	6.07304	11.3143	0	0	2.36384	6.15	3.1771	0.441325	12.5135	165
64	5.17615	6.99577	10.8963	0	0	7.1829	7.01	4.22806	1	0.0738636	80
48	3.52636	4.14314	10.4143	0	0	7.784	6.43	3.28952	1	0.030303	253
51	3.8712	4.69135	9.70066	0	0	7.42331	6.08	2.66688	0.888889	0.191489	271
47	4.31749	6.28786	10.8724	0	0	7.784	5.57	3.24711	0.125	0.108108	17
46	4.31749	6.28786	10.8724	0	0	7.784	5.57	3.24711	0	0.108108	17
66	3.97029	6.50429	10.6528	0	0	7.50832	4.69	2.85532	1	0.0961538	197
44	4.31749	6.28786	10.8724	0	0	7.784	5.57	3.24711	0	0.108108	17
40	4.54329	6.25767	10.2385	0	0	7.55794	6.43	3.41098	0.0833333	0.129032	250
76	3.91202	6.66313	11.2847	0	0	7.46686	6.01	2.02366	1	0.530612	116
24	3.89182	6.05209	10.5321	0	0	7.784	6.08	2.42232	0.494153	0	63
37	4.31749	6.28786	10.8724	0	0	7.784	5.57	3.24711	0	0.0675676	17
36	4.31749	6.28786	10.8724	0	0	7.784	5.57	3.24711	0	0.0675676	17
35	4.31749	6.28786	10.8724	0	0	7.784	5.57	3.24711	0	0.0405405	17
65	4.35671	6.40026	10.9978	0	0	7.29837	6.08	2.86094	1	0.194805	62
4	4.7185	6.07304	11.3143	0	0	2.36384	6.15	3.1771	0.494153	0	165
8	4.21951	6.25767	11.8829	0	0	4.32671	6.35	3.0958	0.494153	0	210
59	4.7185	6.92854	10.8288	0	0	3.87275	6.76	3.25285	0.913793	0.522523	146
48	2.99573	4.56435	9.81995	0	0	7.4836	6.08	1.62255	0	0.736842	65
27	4.31749	6.28786	10.8724	0	0	7.784	5.57	3.24711	0	0.0135135	17
72	4.75359	7.50164	11.1988	0	0	7.4836	6.06	3.16842	0.96875	1.3913	94
24	4.31749	6.28786	10.8724	0	0	7.784	5.57	3.24711	0	0.0135135	17
23	4.31749	6.28786	10.8724	0	0	7.784	5.57	3.24711	0.494153	0	17
22	4.31749	6.28786	10.8724	0	0	7.784	5.57	3.24711	0.494153	0	17
19	3.8712	5.69373	11.3264	0	0	5.29852	6.28	2.52693	0.494153	0	118
33	4.7362	6.23441	10.1529	0	0	7.784	6.35	3.59991	0.494153	0	218
16	4.31749	6.28786	10.8724	0	0	7.784	5.57	3.24711	0.494153	0	17
9	4.14314	6.09357	10.718	0	0	2.28991	6.15	2.62713	0.494153	0	170
27	3.80666	5.95843	10.6732	0	0	7.784	5.04	2.45513	0.494153	0	51
66	4.30407	5.79909	10.6565	0	0	7.784	6.15	3.12153	0.875	0.109589	255
23	2.83321	5.77765	11.2253	0	0	5.73436	6.43	1.7984	0.494153	0	251
30	4.90527	6.52796	10.9326	0	0	3.83263	6.76	3.4345	0	0.0597015	152
3	4.31749	6.28786	10.8724	0	0	7.784	5.57	3.24711	0.494153	0	17
19	5.07517	6.98194	10.9327	0	0	7.55023	5.57	3.99094	0.494153	0	15
53	3.82864	5.98141	11.4675	0	0	7.784	5.04	2.19567	0.142857	0.155556	50
55	5.02388	4.85203	10.5732	0	0	7.784	6.35	3.8829	0.875	0.0529801	212
75	4.26268	6.79906	11.0486	0	0	7.784	5.57	3.19376	1	0.0571429	16
68	4.26268	6.79906	11.0486	0	0	7.784	5.57	3.19376	1	0.0571429	16
1	4.89035	6.28972	10.2411	0	0	6.09755	6.08	3.65377	0.494153	0	267
74	4.79579	6.07074	10.7328	0	0	7.784	6.9	3.54385	1	0.0666667	233
63	4.86754	6.20859	10.4598	0	0	7.46686	7.15	3.69747	1	0.0310078	243
64	4.26268	6.79906	11.0486	0	0	7.784	5.57	3.19376	1	0.0571429	16
2	3.73767	6.1203	10.6326	0	0	7.784	4.5	2.65914	0.494153	0	277
64	4.77912	6.98472	11.4427	0	0	2.71744	6.15	3.23577	0.751488	5.69491	162
38	4.12713	5.65599	10.3465	0	0	7.784	6.12	2.91154	0	0.0983607	45
63	4.77069	6.37673	10.6009	1	0	4.10247	6.96	3.43621	0.977273	0.376068	182
35	4.84419	6.70686	11.8125	0	0	2.54505	6.15	3.29887	0	3.93651	163
6	4.38203	6.04026	11.2706	0	0	7.29837	6.35	3.25366	0.494153	0	209
53	4.26268	6.79906	11.0486	0	0	7.784	5.57	3.19376	0.5	0.0571429	16
50	5.05625	7.29438	11.9437	0	0	7.784	5.62	3.59917	0.0909091	0.0705128	26
11	4.84419	6.70686	11.8125	1	0	2.54505	6.15	3.29887	0.494153	0	163
67	4.33073	6.52062	10.0858	0	0	7.784	6.12	3.10794	1	0.106667	41
40	4.92725	7.61825	12.031	0	0	7.784	6.08	3.41174	0	0.0948905	60
44	4.27667	6.62007	11.772	0	0	7.18112	5.45	3.27405	0.5	0.140845	89
74	4.14314	5.03044	10.5639	0	0	7.784	6.9	2.91017	1	0.112903	237
72	4.90527	6.88857	10.8636	0	0	3.7747	6.76	3.4345	1	0.261194	153
65	4.51086	6.44095	11.3439	0	0	7.07777	6.28	3.13767	0.946154	1.44444	121
13	4.12713	5.31321	11.2307	1	0	3.82554	6.96	2.81403	0.494153	0	184
61	3.3673	5.38907	10.2775	0	0	7.01007	5.57	2.33718	1	0.214286	24
56	4.20469	6.4151	11.7541	0	0	7.784	6.9	2.96939	1	0.242424	224
25	4.33073	6.52062	10.0858	0	0	7.784	6.12	3.10794	0.494153	0	41
6	5.14749	7.12125	10.6054	0	0	3.92212	6.76	3.67133	0.494153	0	144
61	4.91998	7.31122	10.8344	0	0	3.80258	6.96	3.58218	0.983333	0.441177	180
27	3.3673	5.38907	10.2775	0	0	7.01007	5.57	2.33718	0	0.107143	24
38	3.80666	5.95843	10.6732	0	0	7.784	5.04	2.45513	0	0.0454545	51
29	4.58497	6.10702	10.5218	0	0	7.48696	6.12	3.35498	0	0.0412371	46
35	3.98898	6.2634	10.8749	0	0	7.10527	6.96	2.68246	0	0.0566038	179
26	4.26268	6.79906	11.0486	0	0	7.784	5.57	3.19376	0	0.0142857	16
58	4.97673	6.95464	11.1483	0	0	7.784	6.87	3.54662	0.9	0.0694444	5
66	4.06044	4.41884	9.86782	0	0	7.50832	6.08	2.84752	1	0.0701754	272
14	3.09104	5.07517	11.241	1	0	7.784	6.08	1.94376	0.494153	0	265
12	4.70953	7.2485	11.68	1	0	3.30224	6.96	3.37656	0.494153	0	177
58	4.04305	6.16331	11.1511	0	0	7.784	5.04	2.67773	1	0.0357143	53
2	3.91202	5.14166	10.6657	0	0	4.57508	7.15	2.76914	1	0.204082	245
48	5.80814	7.44191	11.1014	0	0	6.35465	7.01	4.85583	0.430769	0.195783	75
27	4.23411	4.77069	10.2892	0	0	7.784	4.69	3.10995	0.494153	0	205
30	4.95583	6.56244	11.2647	1	0	7.784	4.69	3.81584	0	0.0425532	194
13	4.26268	6.79906	11.0486	1	0	7.784	5.57	3.19376	0.494153	0	16
14	4.07754	5.87212	11.701	1	0	6.90181	6.15	2.90285	0.494153	0	261
59	4.58497	7.40853	10.6759	1	0	7.784	4.69	3.45173	0.75	0.164948	196
65	3.49651	5.62762	11.6848	0	0	7.784	4.69	2.40514	1	0.125	198
53	3.43399	6.18002	12.4292	0	0	7.4865	5.62	2.05924	0.636364	0.366667	30
25	5.25749	6.16752	10.4196	0	0	4.36521	6.06	3.65888	0	0.0104712	103
62	4.54329	6.25767	10.2385	0	0	7.55794	6.43	3.41098	1	0.268817	250
40	4.29046	6.40523	11.0205	0	0	4.58944	6.76	2.84071	0	0.125	151
47	4.7185	6.07304	11.3143	0	0	2.36384	6.15	3.1771	0.180488	11.0811	165
59	4.47734	5.64897	10.5128	1	0	6.66627	6.06	2.90285	0.666667	0.0689655	107
67	4.11087	6.60665	11.1075	0	0	7.784	6.87	2.71071	1	0.116667	10
10	4.70048	7.75534	11.2283	1	0	6.87127	6.4	3.33723	0.494153	0	141
1	4.72739	5.22575	10.6863	0	0	5.36667	6.35	3.59127	0.494153	0	214
48	3.43399	6.18002	12.4292	0	0	7.4865	5.62	2.05924	0.272727	0.366667	30
69	5.07517	6.98194	10.9327	0	0	7.55023	5.57	3.99094	0.916667	0.0754717	15
67	5.07517	6.98194	10.9327	0	0	7.55023	5.57	3.99094	0.916667	0.0754717	15
30	5.20949	6.78559	10.4521	0	0	7.4865	6.06	3.61189	0	0.032967	95
61	4.31749	6.27476	11.1407	0	0	3.39118	6.06	2.7506	0.987952	1.12162	99
62	5.07517	6.98194	10.9327	0	0	7.55023	5.57	3.99094	0.666667	0.0754717	15
11	4.58497	7.22257	11.7257	0	0	3.72711	6.96	3.25536	0.494153	0	173
60	5.07517	6.98194	10.9327	0	0	7.55023	5.57	3.99094	0.666667	0.0754717	15
42	3.98898	5.83188	11.3039	0	0	2.52189	6.15	2.48249	0.0237443	20.6604	171
38	4.92725	7.61825	12.031	0	0	7.784	6.08	3.41174	0	0.0948905	60
50	3.61092	5.37528	11.2967	0	0	7.784	6.35	2.51285	0.666667	0.0833333	215
21	3.61092	5.37528	11.2967	0	0	7.784	6.35	2.51285	0.494153	0	215
53	5.07517	6.98194	10.9327	0	0	7.55023	5.57	3.99094	0.5	0.0754717	15
55	4.47734	5.64897	10.5128	1	0	6.66627	6.06	2.90285	0.666667	0.0689655	107
51	5.07517	6.98194	10.9327	0	0	7.55023	5.57	3.99094	0.5	0.0754717	15
44	4.31749	6.33328	11.6862	0	0	4.76754	6.06	2.7506	0.357143	0.378378	98
48	4.62497	7.10332	11.4087	1	0	3.66088	6.96	3.29424	0.583333	0.475247	175
3	3.46574	6.59715	10.787	0	0	7.11614	5.62	2.08791	0.494153	0	33
47	5.07517	6.98194	10.9327	0	0	7.55023	5.57	3.99094	0.333333	0.0754717	15
25	4.36945	6.51471	10.2917	0	0	7.784	6.12	3.14545	0.494153	0	38
1	4.79579	5.86647	10.1595	0	0	7.784	6.35	3.65842	0.494153	0	216
16	4.33073	6.52062	10.0858	0	0	7.784	6.12	3.10794	0.494153	0	41
2	4.86754	6.20859	10.4598	0	0	7.46686	7.15	3.69747	0.494153	0	243
38	5.07517	6.98194	10.9327	0	0	7.55023	5.57	3.99094	0.333333	0.0566038	15
75	3.89182	6.38519	11.4919	0	0	7.4865	7.15	2.74983	0.9	0.208333	241
46	4.27667	6.62007	11.772	0	0	7.18112	5.45	3.27405	0.5	0.140845	89
58	4.15888	6.01859	11.131	0	0	6.07433	6.76	2.71549	0.857143	0.111111	154
54	4.17439	6.57925	10.5321	0	0	3.41472	6.76	2.7302	0.644737	1.1875	158
53	4.44265	6.27099	10.8198	0	0	7.784	5.62	3.0033	0.142857	0.0833333	29
26	4.80402	6.85013	10.406	1	0	3.85212	6.28	3.42247	0	0.0578512	126
30	5.07517	6.98194	10.9327	0	0	7.55023	5.57	3.99094	0	0.0314465	15
43	4.69135	6.84588	10.9897	1	0	2.2026	6.15	3.15085	0.0720721	10.2778	168
28	5.07517	6.98194	10.9327	0	0	7.55023	5.57	3.99094	0	0.0188679	15
27	5.07517	6.98194	10.9327	0	0	7.55023	5.57	3.99094	0	0.0062893	15
26	5.07517	6.98194	10.9327	0	0	7.55023	5.57	3.99094	0	0.0062893	15
76	4.12713	5.31321	11.2307	0	0	3.82554	6.96	2.81403	1	1.2459	184
34	4.29046	6.40523	11.0205	0	0	4.58944	6.76	2.84071	0	0.0555556	151
39	4.36945	7.24922	11.3903	1	0	4.25625	6.96	3.04671	0.258064	0.397436	181
32	4.57471	5.9162	10.5595	0	0	7.784	6.15	3.3848	0	0.0520833	258
19	4.54329	5.96101	10.5067	0	0	7.46686	6.9	3.29732	0.494153	0	228
55	3.95124	5.36598	10.3537	0	0	7.784	6.08	2.7431	1	0.0392157	268
24	3.73767	6.27664	11.2959	0	0	7.784	5.45	2.75226	0.494153	0	91
59	3.61092	5.37528	11.2967	0	0	7.784	6.35	2.51285	1	0.0833333	215
7	4.90527	6.89872	10.774	1	0	7.784	6.08	3.39034	0.494153	0	56
61	3.89182	6.05209	10.5321	0	0	7.784	6.08	2.42232	0.764706	0.354167	63
64	3.8712	4.69135	9.70066	0	0	7.42331	6.08	2.66688	0.888889	0.191489	271
65	4.92725	7.61825	12.031	0	0	7.784	6.08	3.41174	0.769231	0.189781	60
3	5.07517	6.98194	10.9327	0	0	7.55023	5.57	3.99094	0.494153	0	15
25	4.72739	5.22575	10.6863	0	0	5.36667	6.35	3.59127	0	0.0089286	214
43	4.00733	5.9162	11.0793	0	0	7.784	5.04	2.6439	0.494153	0	52
29	5.12396	5.99396	10.1326	0	0	4.25796	6.06	3.5283	0.05	0.119761	105
61	5.17615	6.99577	10.8963	0	0	7.1829	7.01	4.22806	0.923077	0.0738636	80
42	5.70044	6.29895	10.7575	0	0	6.22499	4.69	4.55251	0.0909091	0.0369128	193
14	3.3673	5.99396	11.9874	1	0	5.08016	6.01	1.55856	0.494153	0	111
20	4.58497	6.10702	10.5218	0	0	7.48696	6.12	3.35498	0.494153	0	46
4	5.94017	7.95683	10.5171	1	0	3.81101	6.87	4.49632	0.494153	0	6
65	4.20469	6.4151	11.7541	0	0	7.784	6.9	2.96939	1	0.242424	224
7	4.77069	7.07412	10.8779	0	0	3.86067	6.76	3.30351	0.494153	0	147
52	3.61092	5.37528	11.2967	0	0	7.784	6.35	2.51285	0.666667	0.0833333	215
57	4.36945	6.51471	10.2917	0	0	7.784	6.12	3.14545	0.857143	0.0897436	38
66	4.47734	5.64897	10.5128	1	0	6.66627	6.06	2.90285	1	0.0689655	107
4	5.15906	7.68478	10.6223	1	0	6.8279	6.87	3.72526	0.494153	0	9
17	3.80666	5.95843	10.6732	0	0	7.784	5.04	2.45513	0.494153	0	51
21	4.76217	6.23441	11.036	0	0	7.55023	6.9	3.51095	0.494153	0	231
4	3.97029	6.50429	10.6528	1	0	7.50832	4.69	2.85532	0.494153	0	197
10	5.09375	5.86079	8.9904	1	0	7.784	6.12	3.85376	0.494153	0	44
76	3.98898	6.2634	10.8749	0	0	7.10527	6.96	2.68246	1	0.0943396	179
26	3.82864	5.98141	11.4675	0	0	7.784	5.04	2.19567	0.494153	0	50
72	5.02388	4.85203	10.5732	0	0	7.784	6.35	3.8829	1	0.0529801	212
71	4.97673	6.95464	11.1483	0	0	7.784	6.87	3.54662	0.9	0.0694444	5
18	4.84419	6.33505	10.7875	0	0	6.44533	5.62	3.39209	0.494153	0	28
58	4.09435	6.86693	10.6543	1	0	3.90526	6.28	2.73793	0.590909	0.372881	124
67	4.47734	6.64898	10.6306	0	0	7.14691	6.08	2.97645	0.733333	0.172414	64
69	4.97673	6.95464	11.1483	0	0	7.784	6.87	3.54662	0.9	0.0694444	5
3	5.40268	7.75105	11.8186	1	0	4.48519	5.45	4.3835	0.494153	0	86
76	4.76217	7.69758	11.4598	0	0	7.49154	4.5	3.65284	1	0.310345	274
16	4.21951	5.09987	10.8636	0	0	6.05149	6.06	2.65788	0.494153	0	106
22	4.54329	6.25767	10.2385	0	0	7.55794	6.43	3.41098	0.494153	0	250
56	4.59512	6.84162	10.8792	0	0	4.43959	6.76	3.13341	0.75	0.326531	150
19	5.14749	7.12125	10.6054	0	0	3.92212	6.76	3.67133	0.494153	0	144
65	4.58497	6.83519	10.9456	0	0	7.024	6.87	3.16539	1	0.0824742	13
71	4.77069	6.37673	10.6009	1	0	4.10247	6.96	3.43621	1	0.376068	182
4	4.72739	5.22575	10.6863	0	0	5.36667	6.35	3.59127	0.494153	0	214
74	4.46591	6.19031	11.0289	1	0	7.53924	6.01	2.52765	1	0.232558	114
64	4.86754	6.20859	10.4598	0	0	7.46686	7.15	3.69747	1	0.0310078	243
51	4.97673	6.95464	11.1483	0	0	7.784	6.87	3.54662	0.5	0.0694444	5
4	5.20949	6.78559	10.4521	0	0	7.4865	6.06	3.61189	0.494153	0	95
49	4.91998	5.4161	9.69137	0	0	7.20898	6.9	3.66561	0.125	0.176471	238
65	4.09435	6.76042	11.4057	0	0	3.88503	5.9	2.81858	0.962963	0.915254	220
30	4.7185	6.92854	10.8288	0	0	3.87275	6.76	3.25285	0	0.0900901	146
57	4.97673	6.95464	11.1483	0	0	7.784	6.87	3.54662	0.8	0.0694444	5
13	4.7362	6.23441	10.1529	1	0	7.784	6.35	3.59991	0.494153	0	218
4	4.14314	6.24417	10.0249	0	0	7.5544	6.08	2.65802	0.494153	0	58
71	5.20949	6.78559	10.4521	0	0	7.4865	6.06	3.61189	1	0.148352	95
7	4.91998	7.31122	10.8344	0	0	3.80258	6.96	3.58218	0.494153	0	180
55	4.97673	6.95464	11.1483	0	0	7.784	6.87	3.54662	0.8	0.0694444	5
39	5.1985	7.23418	11.7136	0	0	4.36419	6.35	4.05526	0.15	0.111111	207
26	4.04305	4.62497	10.1957	0	0	7.09057	6.15	2.86971	0	0.0178571	263
7	4.7185	6.92854	10.8288	1	0	3.87275	6.76	3.25285	0.494153	0	146
32	4.81218	5.81413	10.9716	0	0	7.784	4.69	3.67453	0	0.0819672	199
75	4.91998	7.31122	10.8344	0	0	3.80258	6.96	3.58218	1	0.441177	180
39	4.82831	6.59987	11.1925	0	0	6.55944	6.4	3.46185	0.0689655	0.233871	139
56	4.58497	7.40853	10.6759	1	0	7.784	4.69	3.45173	0.6875	0.164948	196
72	4.26268	6.79906	11.0486	0	0	7.784	5.57	3.19376	1	0.0571429	16
24	3.21888	5.57973	11.4704	0	0	7.784	6.28	1.92862	0.494153	0	122
58	3.80666	6.00389	10.2137	0	0	7.784	6.08	2.34334	0.557692	1.18182	59
49	4.97673	6.95464	11.1483	0	0	7.784	6.87	3.54662	0.4	0.0694444	5
27	3.98898	5.83188	11.3039	0	0	2.52189	6.15	2.48249	0	1.32075	171
47	4.97673	6.95464	11.1483	0	0	7.784	6.87	3.54662	0.3	0.0694444	5
45	5.48064	6.98008	11.1723	0	0	4.82245	6.01	3.49729	0.185185	0.225941	110
66	4.36945	7.24922	11.3903	1	0	4.25625	6.96	3.04671	0.974359	0.5	181
38	4.23411	4.77069	10.2892	0	0	7.784	4.69	3.10995	0.494153	0	205
45	4.97673	6.95464	11.1483	0	0	7.784	6.87	3.54662	0.222222	0.0625	5
58	4.7362	6.00881	10.6568	0	0	6.70016	6.15	3.54273	0.653846	0.230089	260
53	3.49651	5.62762	11.6848	0	0	7.784	4.69	2.40514	0.25	0.125	198
65	4.90527	7.73762	11.8081	0	0	7.77613	6.4	3.53707	0.894737	0.283582	136
35	2.99573	4.56435	9.81995	0	0	7.4836	6.08	1.62255	0	0.0526316	65
23	4.69135	5.49306	10.702	0	0	7.784	6.9	3.4417	0.494153	0	239
27	4.38203	6.04026	11.2706	0	0	7.29837	6.35	3.25366	0	0.0506329	209
44	5.1299	5.85793	10.771	0	0	6.93854	4.69	3.9875	0	0.0297619	203
23	3.09104	5.07517	11.241	0	0	7.784	6.08	1.94376	0.494153	0	265
36	4.65396	6.0845	11.4737	1	0	7.784	6.01	2.70377	0	0.0192308	115
33	3.95124	5.36598	10.3537	0	0	7.784	6.08	2.7431	0	0.0392157	268
76	4.07754	5.70711	11.4955	0	0	7.2499	6.35	2.95855	1	0.327586	211
41	4.97673	6.95464	11.1483	0	0	7.784	6.87	3.54662	0	0.0486111	5
8	4.49981	7.08339	10.6352	1	0	3.97033	6.87	3.0831	0.494153	0	7
50	4.69135	5.49306	10.702	0	0	7.784	6.9	3.4417	0.666667	0.0277778	239
28	4.54329	6.25767	10.2385	0	0	7.55794	6.43	3.41098	0	0.0215054	250
58	3.49651	5.62762	11.6848	0	0	7.784	4.69	2.40514	1	0.125	198
41	4.47734	6.64898	10.6306	0	0	7.14691	6.08	2.97645	0.0833333	0.137931	64
7	4.82831	6.59987	11.1925	1	0	6.55944	6.4	3.46185	0.494153	0	139
20	4.94876	7.08423	11.2718	0	0	7.784	6.15	3.75138	0.494153	0	256
35	4.97673	6.95464	11.1483	0	0	7.784	6.87	3.54662	0	0.0208333	5
70	4.94876	6.64249	11.6465	1	0	3.53861	6.96	3.61038	1	0.585714	178
33	4.62497	5.51745	10.1559	0	0	7.784	6.35	3.49089	0	0.0594059	217
9	4.35671	6.40026	10.9978	0	0	7.29837	6.08	2.86094	0.494153	0	62
34	4.26268	6.2519	10.7908	1	0	3.83574	6.96	2.94391	0.0181818	0.785714	176
6	4.55388	5.85793	10.2278	0	0	7.784	6.43	3.42133	0.494153	0	249
54	3.17805	5.23644	11.0855	0	0	7.784	6.43	2.10961	1	0.173913	252
4	3.49651	5.62762	11.6848	0	0	7.784	4.69	2.40514	0.494153	0	198
38	3.8712	4.69135	9.70066	0	0	7.42331	6.08	2.66688	0.2	0.106383	271
1	3.80666	5.90536	11.4423	0	0	7.784	5.62	2.4008	0.494153	0	27
58	3.97029	6.50429	10.6528	0	0	7.50832	4.69	2.85532	0.8	0.0961538	197
36	4.78749	7.64108	12.3322	1	0	3.95752	4.69	3.65027	0	0.613445	188
30	4.97673	6.95464	11.1483	0	0	7.784	6.87	3.54662	0.494153	0	5
14	4.47734	7.21303	11.8345	1	0	3.91314	6.96	3.15098	0.494153	0	174
43	3.80666	5.90536	11.4423	0	0	7.784	5.62	2.4008	0	0.0454545	27
60	4.47734	7.21303	11.8345	0	0	3.91314	6.96	3.15098	0.916667	0.413793	174
23	3.49651	5.62762	11.6848	0	0	7.784	4.69	2.40514	0.494153	0	198
9	4.04305	6.16331	11.1511	0	0	7.784	5.04	2.67773	0.494153	0	53
37	4.43082	6.51471	11.6993	0	0	6.45709	6.06	2.85842	0	0.361446	96
38	3.97029	5.6058	10.1267	0	0	7.784	6.08	2.76127	0	0.0192308	269
72	5.09375	5.86079	8.9904	0	0	7.784	6.12	3.85376	0.857143	0.0432099	44
60	4.58497	6.10702	10.5218	0	0	7.48696	6.12	3.35498	0.583333	0.123711	46
28	5.17615	6.99577	10.8963	0	0	7.1829	7.01	4.22806	0	0.0227273	80
14	4.06044	6.66186	11.9358	1	0	4.31232	6.87	2.66291	0.494153	0	11
77	4.46591	6.19031	11.0289	1	0	7.53924	6.01	2.52765	1	0.232558	114
49	4.17439	6.57925	10.5321	0	0	3.41472	6.76	2.7302	0.407895	1.1875	158
36	5.20949	6.78559	10.4521	0	0	7.4865	6.06	3.61189	0.166667	0.0659341	95
64	4.36945	7.24922	11.3903	1	0	4.25625	6.96	3.04671	0.923077	0.5	181
74	4.7362	6.23441	10.1529	0	0	7.784	6.35	3.59991	0.909091	0.0973451	218
29	4.12713	5.65599	10.3465	0	0	7.784	6.12	2.91154	0	0.0655738	45
34	5.03044	7.28619	10.9199	0	0	7.55794	6.9	3.77414	0	0.0592105	225
1	5.1985	7.41156	11.1875	1	0	6.83553	5.04	3.79684	0.494153	0	48
9	4.12713	5.31321	11.2307	0	0	3.82554	6.96	2.81403	0.494153	0	184
58	3.73767	6.27664	11.2959	0	0	7.784	5.45	2.75226	1	0.414634	91
64	3.89182	6.05209	10.5321	0	0	7.784	6.08	2.42232	0.764706	0.354167	63
30	4.86754	6.20859	10.4598	0	0	7.46686	7.15	3.69747	0.494153	0	243
61	4.54329	6.25767	10.2385	0	0	7.55794	6.43	3.41098	1	0.268817	250
18	4.75359	5.88332	10.1353	1	0	3.63538	6.28	3.37331	0.494153	0	125
35	4.62497	5.51745	10.1559	0	0	7.784	6.35	3.49089	0	0.0891089	217
20	4.54329	6.25767	10.2385	0	0	7.55794	6.43	3.41098	0.494153	0	250
50	4.44265	6.27099	10.8198	0	0	7.784	5.62	3.0033	0	0.0833333	29
70	5.43808	6.48616	10.0682	0	0	3.49404	6.06	3.83605	1	0.676856	102
60	4.78749	6.17794	11.1283	0	0	7.11446	6.43	3.65027	0.923077	0.109244	247
20	5.01063	6.78446	10.9516	0	0	7.50832	6.9	3.75467	0.494153	0	223
54	4.47734	7.21303	11.8345	0	0	3.91314	6.96	3.15098	0.583333	0.413793	174
62	3.3673	5.99396	11.9874	0	0	5.08016	6.01	1.55856	0.857143	0.5	111
21	3.91202	5.45959	10.4544	0	0	7.49154	5.04	2.55397	0.494153	0	54
13	4.58497	7.22257	11.7257	1	0	3.72711	6.96	3.25536	0.494153	0	173
66	4.00733	5.9162	11.0793	0	0	7.784	5.04	2.6439	0.494153	0	52
19	4.79579	6.07074	10.7328	0	0	7.784	6.9	3.54385	0.494153	0	233
59	4.69135	6.84588	10.9897	0	0	2.2026	6.15	3.15085	0.578214	14.6204	168
42	3.73767	6.27664	11.2959	0	0	7.784	5.45	2.75226	0.411765	0.414634	91
18	4.23411	6.29527	10.931	0	0	6.75405	6.15	3.05381	0.494153	0	259
26	4.90527	6.89872	10.774	0	0	7.784	6.08	3.39034	0	0.0074627	56
13	4.62497	5.51745	10.1559	1	0	7.784	6.35	3.49089	0.494153	0	217
31	3.21888	5.57973	11.4704	0	0	7.784	6.28	1.92862	0	0.166667	122
26	4.78749	6.17794	11.1283	0	0	7.11446	6.43	3.65027	0	0.0084034	247
76	5.30827	5.66988	10.0383	0	0	7.18221	6.35	4.16379	1	0.039801	213
12	3.3673	5.38907	10.2775	0	0	7.01007	5.57	2.33718	0.494153	0	24
49	3.93183	6.19644	10.8968	0	0	7.4865	6.08	2.72458	0.25	0.08	266
74	4.36945	5.96871	10.4521	0	0	4.94573	5.57	3.29776	1	0.474359	20
25	5.05625	5.78074	10.5406	0	0	2.8736	6.76	3.58196	0	0.141026	157
36	5.50533	7.42416	10.7992	0	0	6.60372	6.4	4.12721	0	0.0693878	131
48	4.43082	6.51471	11.6993	0	0	6.45709	6.06	2.85842	0.333333	0.433735	96
49	4.29046	6.40523	11.0205	0	0	4.58944	6.76	2.84071	0.235294	0.236111	151
19	3.3673	5.99396	11.9874	0	0	5.08016	6.01	1.55856	0.494153	0	111
71	4.7185	6.07304	11.3143	0	0	2.36384	6.15	3.1771	0.808465	12.5586	165
51	3.89182	6.38519	11.4919	0	0	7.4865	7.15	2.74983	0.6	0.208333	241
28	4.62497	5.51745	10.1559	0	0	7.784	6.35	3.49089	0	0.029703	217
65	3.61092	5.37528	11.2967	0	0	7.784	6.35	2.51285	1	0.0833333	215
73	4.20469	6.4151	11.7541	0	0	7.784	6.9	2.96939	1	0.242424	224
24	4.63473	6.55251	11.4627	0	0	7.784	6.12	3.40353	0.494153	0	43
15	4.77069	7.07412	10.8779	0	0	3.86067	6.76	3.30351	0.494153	0	147
11	4.36945	6.51471	10.2917	0	0	7.784	6.12	3.14545	0.494153	0	38
67	4.65396	6.0845	11.4737	0	0	7.784	6.01	2.70377	1	0.0576923	115
38	4.23411	6.29527	10.931	0	0	6.75405	6.15	3.05381	0	0.102941	259
22	4.55388	5.85793	10.2278	0	0	7.784	6.43	3.42133	0.494153	0	249
32	4.14314	6.09357	10.718	0	0	2.28991	6.15	2.62713	0	3.96774	170
61	4.76217	7.69758	11.4598	0	0	7.49154	4.5	3.65284	0.941176	0.293104	274
3	4.27667	6.62007	11.772	0	0	7.18112	5.45	3.27405	0.494153	0	89
3	5.50533	7.42416	10.7992	1	0	6.60372	6.4	4.12721	0.494153	0	131
39	4.20469	6.4151	11.7541	0	0	7.784	6.9	2.96939	0.25	0.181818	224
10	4.61512	6.3315	11.5129	1	0	3.29066	6.28	3.23868	0.494153	0	120
38	4.41884	6.10702	10.4384	0	0	6.8469	5.57	4.52738	0.5	0.0243902	23
43	4.63473	6.55251	11.4627	0	0	7.784	6.12	3.40353	0	0.107843	43
53	5.05625	7.29438	11.9437	0	0	7.784	5.62	3.59917	0.181818	0.0705128	26
77	4.36945	5.96871	10.4521	0	0	4.94573	5.57	3.29776	1	0.474359	20
31	5.1299	5.85793	10.771	1	0	6.93854	4.69	3.9875	0	0.0178571	203
67	4.78749	7.64108	12.3322	1	0	3.95752	4.69	3.65027	0.969388	0.823529	188
39	4.94876	6.64249	11.6465	1	0	3.53861	6.96	3.61038	0.227273	0.471429	178
69	3.98898	6.2634	10.8749	0	0	7.10527	6.96	2.68246	1	0.0943396	179
52	4.43082	6.51471	11.6993	0	0	6.45709	6.06	2.85842	0.45946	0.445783	96
64	5.03044	7.28619	10.9199	0	0	7.55794	6.9	3.77414	0.833333	0.157895	225
65	4.94876	6.64249	11.6465	1	0	3.53861	6.96	3.61038	0.97561	0.585714	178
51	4.58497	7.22257	11.7257	1	0	3.72711	6.96	3.25536	0.589744	0.804124	173
72	4.94876	6.74641	10.4425	0	0	7.0625	6.9	3.69387	1	0.157143	230
45	3.89182	6.05209	10.5321	0	0	7.784	6.08	2.42232	0.0625	0.333333	63
72	3.80666	5.95843	10.6732	0	0	7.784	5.04	2.45513	1	0.136364	51
32	3.8712	4.69135	9.70066	0	0	7.42331	6.08	2.66688	0	0.0638298	271
59	3.43399	6.18002	12.4292	0	0	7.4865	5.62	2.05924	0.818182	0.366667	30
70	4.79579	6.07074	10.7328	0	0	7.784	6.9	3.54385	0.875	0.0666667	233
46	4.11087	6.60665	11.1075	0	0	7.784	6.87	2.71071	0.285714	0.116667	10
5	4.07754	5.70711	11.4955	0	0	7.2499	6.35	2.95855	0.494153	0	211
52	4.21951	6.25767	11.8829	0	0	4.32671	6.35	3.0958	0.318182	0.656716	210
9	4.58497	7.22257	11.7257	1	0	3.72711	6.96	3.25536	0.494153	0	173
76	4.43082	6.51471	11.6993	0	0	6.45709	6.06	2.85842	1	0.457831	96
55	4.78749	7.64108	12.3322	1	0	3.95752	4.69	3.65027	0.55102	0.823529	188
26	4.81218	5.81413	10.9716	0	0	7.784	4.69	3.67453	0	0.0655738	199
10	3.73767	6.27664	11.2959	1	0	7.784	5.45	2.75226	0.494153	0	91
28	4.69135	5.49306	10.702	0	0	7.784	6.9	3.4417	0	0.0185185	239
28	4.51086	6.44095	11.3439	0	0	7.07777	6.28	3.13767	0.0909091	0.122222	121
29	4.14314	5.03044	10.5639	0	0	7.784	6.9	2.91017	0	0.0322581	237
54	5.50533	7.42416	10.7992	0	0	6.60372	6.4	4.12721	0.75	0.0979592	131
32	4.7362	6.23441	10.1529	0	0	7.784	6.35	3.59991	0.494153	0	218
5	4.29046	6.40523	11.0205	0	0	4.58944	6.76	2.84071	0.494153	0	151
48	4.41884	5.77765	9.99662	0	0	7.50832	6.08	2.92036	0.282609	0.560976	66
51	3.80666	5.95843	10.6732	0	0	7.784	5.04	2.45513	0.25	0.0909091	51
56	4.38203	6.04026	11.2706	0	0	7.29837	6.35	3.25366	1	0.0632911	209
75	5.39816	6.13988	10.0896	1	0	3.69131	6.06	3.79684	1	0.313636	104
52	4.57471	6.18415	10.4143	0	0	1.87488	6.15	3.03841	0.224978	35.6979	167
14	4.55388	6.17379	11.1743	1	0	6.76083	6.9	3.30762	0.494153	0	226
1	5.48064	6.98008	11.1723	1	0	4.82245	6.01	3.49729	0.494153	0	110
4	4.46591	6.19031	11.0289	0	0	7.53924	6.01	2.52765	0.494153	0	114
36	4.78749	6.17794	11.1283	0	0	7.11446	6.43	3.65027	0	0.0840336	247
37	2.99573	4.56435	9.81995	0	0	7.4836	6.08	1.62255	0	0.0526316	65
75	4.58497	6.10702	10.5218	0	0	7.48696	6.12	3.35498	0.75	0.123711	46
34	3.3673	5.99396	11.9874	0	0	5.08016	6.01	1.55856	0	0.392857	111
54	3.3673	5.99396	11.9874	0	0	5.08016	6.01	1.55856	0.357143	0.5	111
39	4.59512	7.44073	11.5331	0	0	5.28203	6.13	3.26896	0.2	0.153061	273
58	5.43808	6.48616	10.0682	0	0	3.49404	6.06	3.83605	0.722581	0.676856	102
3	5.15906	7.68478	10.6223	0	0	6.8279	6.87	3.72526	0.494153	0	9
56	4.90527	6.52796	10.9326	0	0	3.83263	6.76	3.4345	0.820513	0.291045	152
62	4.07754	5.87212	11.701	0	0	6.90181	6.15	2.90285	1	0.0517241	261
61	2.99573	4.56435	9.81995	0	0	7.4836	6.08	1.62255	0.785714	0.736842	65
54	4.57471	6.52942	10.974	0	0	6.93885	6.12	3.34498	0.75	0.125	39
67	3.61092	5.37528	11.2967	0	0	7.784	6.35	2.51285	1	0.0833333	215
42	4.35671	6.40026	10.9978	0	0	7.29837	6.08	2.86094	0.333333	0.194805	62
39	4.31749	6.28786	10.8724	0	0	7.784	5.57	3.24711	0	0.0675676	17
51	4.12713	5.31321	11.2307	0	0	3.82554	6.96	2.81403	0.671053	1.2459	184
23	4.23411	5.95584	10.066	0	0	7.784	5.04	2.85968	0.494153	0	49
72	4.57471	5.9162	10.5595	0	0	7.784	6.15	3.3848	0.933333	0.15625	258
47	4.09435	6.86693	10.6543	1	0	3.90526	6.28	2.73793	0.428571	0.355932	124
14	4.7362	6.00881	10.6568	1	0	6.70016	6.15	3.54273	0.494153	0	260
68	4.7185	6.07304	11.3143	0	0	2.36384	6.15	3.1771	0.708752	12.5586	165
6	5.81413	7.66435	11.4701	1	0	6.70828	6.87	4.37142	0.494153	0	4
77	3.80666	6.00389	10.2137	0	0	7.784	6.08	2.34334	0.923077	1.18182	59
54	3.3673	5.38907	10.2775	0	0	7.01007	5.57	2.33718	1	0.214286	24
59	4.23411	5.95584	10.066	0	0	7.784	5.04	2.85968	0.733333	0.220588	49
7	5.18739	5.92426	10.223	1	0	4.12856	6.9	3.92868	0.494153	0	236
65	3.73767	6.27664	11.2959	0	0	7.784	5.45	2.75226	0.68	0.609756	91
32	4.86754	6.20859	10.4598	0	0	7.46686	7.15	3.69747	0	0.0155039	243
4	4.49981	7.08339	10.6352	0	0	3.97033	6.87	3.0831	0.494153	0	7
56	3.78419	5.84644	11.3893	0	0	7.78463	4.5	2.70351	1	0.0232558	275
4	4.91998	7.31122	10.8344	0	0	3.80258	6.96	3.58218	0.494153	0	180
8	5.0876	7.12769	11.5067	0	0	3.98878	5.45	4.07138	0.494153	0	90
10	3.85015	6.01616	10.1692	1	0	7.784	4.5	2.76657	0.494153	0	276
13	4.79579	6.07074	10.7328	1	0	7.784	6.9	3.54385	0.494153	0	233
25	5.48064	6.98008	11.1723	1	0	4.82245	6.01	3.49729	0.494153	0	110
8	4.90527	6.52796	10.9326	0	0	3.83263	6.76	3.4345	0.494153	0	152
16	4.62497	5.51745	10.1559	0	0	7.784	6.35	3.49089	0.494153	0	217
2	3.80666	5.95843	10.6732	0	0	7.784	5.04	2.45513	0.494153	0	51
66	3.85015	6.01616	10.1692	0	0	7.784	4.5	2.76657	1	0.108696	276
15	4.54329	5.96101	10.5067	0	0	7.46686	6.9	3.29732	0.494153	0	228
39	4.55388	6.17379	11.1743	0	0	6.76083	6.9	3.30762	0	0.138298	226
66	4.76217	7.69758	11.4598	0	0	7.49154	4.5	3.65284	0.944444	0.310345	274
8	4.51086	6.57508	11.0385	0	0	7.784	6.12	3.28279	0.494153	0	37
75	4.45435	5.90808	11.1646	1	0	6.66883	5.45	3.44776	1	0.164706	88
37	5.15906	7.68478	10.6223	0	0	6.8279	6.87	3.72526	0.0769231	0.0751445	9
38	5.15906	7.68478	10.6223	0	0	6.8279	6.87	3.72526	0.0769231	0.0751445	9
39	5.15906	7.68478	10.6223	0	0	6.8279	6.87	3.72526	0.0714286	0.0809249	9
40	5.15906	7.68478	10.6223	0	0	6.8279	6.87	3.72526	0.142857	0.0809249	9
35	4.62497	5.52943	10.2651	0	0	4.29693	6.15	3.43389	0	0.188119	262
33	3.98898	5.83188	11.3039	0	0	2.52189	6.15	2.48249	0	8.64151	171
68	4.92725	7.61825	12.031	0	0	7.784	6.08	3.41174	0.846154	0.189781	60
11	4.33073	6.52062	10.0858	0	0	7.784	6.12	3.10794	0.494153	0	41
64	4.11087	6.60665	11.1075	0	0	7.784	6.87	2.71071	1	0.116667	10
4	4.90527	6.89366	10.8778	1	0	2.42506	6.15	3.35822	0.494153	0	161
11	5.1985	7.41156	11.1875	1	0	6.83553	5.04	3.79684	0.494153	0	48
51	4.31749	6.27476	11.1407	0	0	3.39118	6.06	2.7506	0.638554	1.12162	99
48	4.06044	4.41884	9.86782	0	0	7.50832	6.08	2.84752	0.75	0.0701754	272
30	4.43082	6.51471	11.6993	0	0	6.45709	6.06	2.85842	0	0.168675	96
18	3.3673	5.99396	11.9874	0	0	5.08016	6.01	1.55856	0.494153	0	111
35	4.26268	6.2519	10.7908	1	0	3.83574	6.96	2.94391	0.0294118	0.971429	176
28	5.03044	7.28619	10.9199	0	0	7.55794	6.9	3.77414	0	0.0328947	225
45	5.17615	6.99577	10.8963	0	0	7.1829	7.01	4.22806	0.5	0.0681818	80
23	4.55388	6.17379	11.1743	1	0	6.76083	6.9	3.30762	0	0.0106383	226
46	4.23411	5.95584	10.066	0	0	7.784	5.04	2.85968	0.142857	0.205882	49
31	4.62497	5.52943	10.2651	0	0	4.29693	6.15	3.43389	0	0.138614	262
49	4.90527	6.88857	10.8636	0	0	3.7747	6.76	3.4345	0.382353	0.253731	153
51	5.03044	7.28619	10.9199	0	0	7.55794	6.9	3.77414	0.25	0.157895	225
64	4.5326	6.54247	11.15	0	0	6.86478	4.69	3.40053	0.9	0.108696	186
52	4.58497	7.22257	11.7257	1	0	3.72711	6.96	3.25536	0.589744	0.804124	173
70	4.20469	6.4151	11.7541	0	0	7.784	6.9	2.96939	1	0.242424	224
35	4.54329	5.96101	10.5067	0	0	7.46686	6.9	3.29732	0	0.0645161	228
17	5.1985	7.41156	11.1875	1	0	6.83553	5.04	3.79684	0.494153	0	48
53	5.11199	5.50939	10.0179	0	0	5.04268	7.15	3.93818	0.565217	0.139394	244
32	3.91202	5.45959	10.4544	0	0	7.49154	5.04	2.55397	0.494153	0	54
69	3.3673	5.38907	10.2775	0	0	7.01007	5.57	2.33718	1	0.214286	24
46	4.51086	6.57508	11.0385	0	0	7.784	6.12	3.28279	0.333333	0.0333333	37
62	4.5326	6.54247	11.15	0	0	6.86478	4.69	3.40053	0.9	0.108696	186
33	3.91202	5.45959	10.4544	0	0	7.49154	5.04	2.55397	0.494153	0	54
37	4.54329	5.96101	10.5067	0	0	7.46686	6.9	3.29732	0	0.0645161	228
40	4.35671	6.40026	10.9978	0	0	7.29837	6.08	2.86094	0.0769231	0.168831	62
68	3.8712	5.69373	11.3264	0	0	5.29852	6.28	2.52693	1	0.12766	118
54	3.80666	5.90536	11.4423	0	0	7.784	5.62	2.4008	0	0.0454545	27
3	5.14749	7.12125	10.6054	0	0	3.92212	6.76	3.67133	0.494153	0	144
69	4.41884	6.10702	10.4384	0	0	6.8469	5.57	4.52738	1	0.0243902	23
47	3.82864	5.98141	11.4675	0	0	7.784	5.04	2.19567	0.142857	0.155556	50
18	4.12713	5.31321	11.2307	0	0	3.82554	6.96	2.81403	0.494153	0	184
53	4.09435	6.86693	10.6543	1	0	3.90526	6.28	2.73793	0.5	0.372881	124
11	4.92725	7.61825	12.031	0	0	7.784	6.08	3.41174	0.494153	0	60
52	4.21951	5.09987	10.8636	0	0	6.05149	6.06	2.65788	0.588235	0.253731	106
37	3.89182	6.38519	11.4919	0	0	7.4865	7.15	2.74983	0	0.1875	241
38	3.78419	5.84644	11.3893	0	0	7.78463	4.5	2.70351	0	0.0232558	275
28	4.07754	5.87212	11.701	0	0	6.90181	6.15	2.90285	0.494153	0	261
7	4.55388	5.85793	10.2278	0	0	7.784	6.43	3.42133	0.494153	0	249
10	4.11087	6.60665	11.1075	1	0	7.784	6.87	2.71071	0.494153	0	10
20	4.47734	7.21303	11.8345	0	0	3.91314	6.96	3.15098	0.494153	0	174
13	4.69135	6.84588	10.9897	1	0	2.2026	6.15	3.15085	0.494153	0	168
27	5.12396	5.99396	10.1326	0	0	4.25796	6.06	3.5283	0	0.0479042	105
14	4.11087	6.60665	11.1075	1	0	7.784	6.87	2.71071	0.494153	0	10
30	4.47734	5.64897	10.5128	0	0	6.66627	6.06	2.90285	0	0.045977	107
13	3.3673	5.99396	11.9874	1	0	5.08016	6.01	1.55856	0.494153	0	111
50	4.86754	6.20859	10.4598	0	0	7.46686	7.15	3.69747	0.25	0.0310078	243
62	4.21951	6.25767	11.8829	0	0	4.32671	6.35	3.0958	0.795455	0.656716	210
24	4.30407	5.79909	10.6565	0	0	7.784	6.15	3.12153	0.494153	0	255
21	4.11087	6.60665	11.1075	0	0	7.784	6.87	2.71071	0.494153	0	10
22	4.11087	6.60665	11.1075	0	0	7.784	6.87	2.71071	0.494153	0	10
73	3.68888	5.87212	11.4047	1	0	4.07922	6.96	2.39998	1	1.02564	183
20	3.98898	6.2634	10.8749	0	0	7.10527	6.96	2.68246	0.494153	0	179
38	3.73767	6.1203	10.6326	0	0	7.784	4.5	2.65914	0	0.0731707	277
20	4.15888	6.01859	11.131	0	0	6.07433	6.76	2.71549	0.494153	0	154
28	4.11087	6.60665	11.1075	0	0	7.784	6.87	2.71071	0	0.0166667	10
29	4.11087	6.60665	11.1075	0	0	7.784	6.87	2.71071	0	0.0333333	10
57	4.44265	6.27099	10.8198	0	0	7.784	5.62	3.0033	0.285714	0.0833333	29
49	4.72739	7.05618	11.4949	1	0	6.93934	5.45	3.71591	0.5	0.0892857	85
53	3.63759	6.36303	11.3032	0	0	7.55794	5.62	2.24453	0.285714	0.189189	31
40	4.78749	7.64108	12.3322	1	0	3.95752	4.69	3.65027	0.0481928	0.697479	188
34	4.11087	6.60665	11.1075	0	0	7.784	6.87	2.71071	0	0.05	10
73	4.23411	6.29527	10.931	0	0	6.75405	6.15	3.05381	1	0.117647	259
9	4.47734	7.21303	11.8345	0	0	3.91314	6.96	3.15098	0.494153	0	174
65	3.82864	5.98141	11.4675	0	0	7.784	5.04	2.19567	1	0.155556	50
38	4.11087	6.60665	11.1075	0	0	7.784	6.87	2.71071	0	0.1	10
7	4.8752	6.65286	11.0399	0	0	3.8926	6.35	3.73648	0.494153	0	208
53	4.85203	5.35659	10.2241	0	0	5.39504	6.9	3.59896	0.666667	0.23622	235
70	4.46591	6.38182	10.9904	0	0	7.53924	6.12	2.62648	1	0.0348837	42
61	5.12396	5.99396	10.1326	0	0	4.25796	6.06	3.5283	0.953704	0.646707	105
67	5.20949	6.78559	10.4521	0	0	7.4865	6.06	3.61189	1	0.148352	95
21	3.97029	5.6058	10.1267	0	0	7.784	6.08	2.76127	0.494153	0	269
17	5.11199	5.50939	10.0179	0	0	5.04268	7.15	3.93818	1	0.139394	244
63	3.68888	5.87212	11.4047	1	0	4.07922	6.96	2.39998	1	1.02564	183
11	4.12713	5.65599	10.3465	1	0	7.784	6.12	2.91154	0.494153	0	45
40	4.63473	6.55251	11.4627	0	0	7.784	6.12	3.40353	0	0.107843	43
13	4.59512	6.84162	10.8792	1	0	4.43959	6.76	3.13341	0.494153	0	150
74	5.20949	6.78559	10.4521	0	0	7.4865	6.06	3.61189	1	0.148352	95
51	4.11087	6.60665	11.1075	0	0	7.784	6.87	2.71071	0.857143	0.116667	10
52	4.44265	6.27099	10.8198	0	0	7.784	5.62	3.0033	0.142857	0.0833333	29
34	4.84419	6.33505	10.7875	0	0	6.44533	5.62	3.39209	0	0.015873	28
55	4.11087	6.60665	11.1075	0	0	7.784	6.87	2.71071	1	0.116667	10
56	4.11087	6.60665	11.1075	0	0	7.784	6.87	2.71071	1	0.116667	10
6	4.65396	6.0845	11.4737	1	0	7.784	6.01	2.70377	0.494153	0	115
4	4.59512	7.44073	11.5331	0	0	5.28203	6.13	3.26896	0.494153	0	273
47	4.17439	6.57925	10.5321	0	0	3.41472	6.76	2.7302	0.380282	1.10938	158
55	4.41884	6.10702	10.4384	0	0	6.8469	5.57	4.52738	1	0.0243902	23
40	3.97029	5.6058	10.1267	0	0	7.784	6.08	2.76127	0	0.0769231	269
73	4.91998	7.31122	10.8344	0	0	3.80258	6.96	3.58218	1	0.441177	180
63	4.11087	6.60665	11.1075	0	0	7.784	6.87	2.71071	1	0.116667	10
31	3.91202	5.45959	10.4544	0	0	7.49154	5.04	2.55397	0.494153	0	54
75	4.18965	6.06379	11.0021	0	0	7.784	6.76	2.7447	1	0.292308	148
57	4.91998	5.4161	9.69137	0	0	7.20898	6.9	3.66561	0.458333	0.176471	238
10	4.43082	6.51471	11.6993	1	0	6.45709	6.06	2.85842	0.494153	0	96
33	3.09104	5.07517	11.241	0	0	7.784	6.08	1.94376	0	0.047619	265
69	5.38449	8.39231	11.7315	0	0	4.09016	4.92	4.37097	1	0.105991	278
7	4.30407	5.79909	10.6565	0	0	7.784	6.15	3.12153	0.494153	0	255
48	4.61512	6.3315	11.5129	1	0	3.29066	6.28	3.23868	0.188034	1.17	120
43	4.38203	6.04026	11.2706	0	0	7.29837	6.35	3.25366	1	0.0632911	209
72	4.04305	4.62497	10.1957	0	0	7.09057	6.15	2.86971	1	0.125	263
32	4.72739	7.05618	11.4949	0	0	6.93934	5.45	3.71591	0	0.0535714	85
75	4.11087	6.60665	11.1075	0	0	7.784	6.87	2.71071	1	0.116667	10
4	4.23411	4.77069	10.2892	0	0	7.784	4.69	3.10995	0.494153	0	205
51	4.41884	5.77765	9.99662	0	0	7.50832	6.08	2.92036	0.425532	0.573171	66
36	4.35671	6.40026	10.9978	0	0	7.29837	6.08	2.86094	0	0.155844	62
54	4.72739	5.22575	10.6863	0	0	5.36667	6.35	3.59127	0.545455	0.0982143	214
9	4.23411	6.29527	10.931	0	0	6.75405	6.15	3.05381	0.494153	0	259
71	4.54329	6.25767	10.2385	0	0	7.55794	6.43	3.41098	1	0.268817	250
35	4.31749	6.33328	11.6862	0	0	4.76754	6.06	2.7506	0.0526316	0.256757	98
7	4.06044	6.66186	11.9358	1	0	4.31232	6.87	2.66291	0.494153	0	11
76	4.62497	5.51745	10.1559	0	0	7.784	6.35	3.49089	0.964286	0.277228	217
23	3.89182	6.38519	11.4919	0	0	7.4865	7.15	2.74983	0.494153	0	241
24	4.51086	6.44095	11.3439	0	0	7.07777	6.28	3.13767	0	0.0111111	121
68	4.95583	6.56244	11.2647	1	0	7.784	4.69	3.81584	0.947368	0.134752	194
67	4.92725	7.61825	12.031	0	0	7.784	6.08	3.41174	0.769231	0.189781	60
51	4.29046	6.40523	11.0205	0	0	4.58944	6.76	2.84071	0.411765	0.236111	151
69	4.92725	6.68336	11.5346	0	0	7.784	6.4	3.55857	0.9375	0.116788	137
32	4.09435	6.76042	11.4057	0	0	3.88503	5.9	2.81858	0	0.288136	220
11	4.90527	7.73762	11.8081	0	0	7.77613	6.4	3.53707	0.494153	0	136
42	4.47734	6.64898	10.6306	0	0	7.14691	6.08	2.97645	0.0833333	0.137931	64
5	5.39816	6.13988	10.0896	1	0	3.69131	6.06	3.79684	0.494153	0	104
19	4.06044	6.66186	11.9358	0	0	4.31232	6.87	2.66291	0.494153	0	11
48	4.97673	6.12468	10.8998	0	0	6.45146	4.69	3.83644	0.583333	0.0833333	200
44	4.36945	5.96871	10.4521	0	0	4.94573	5.57	3.29776	0.228571	0.448718	20
66	4.90527	6.89366	10.8778	0	0	2.42506	6.15	3.35822	0.846305	7.57463	161
34	5.1299	5.85793	10.771	1	0	6.93854	4.69	3.9875	0	0.0238095	203
77	4.79579	6.07074	10.7328	0	0	7.784	6.9	3.54385	1	0.0666667	233
25	4.91998	7.31122	10.8344	0	0	3.80258	6.96	3.58218	0	0.0294118	180
19	4.07754	5.87212	11.701	1	0	6.90181	6.15	2.90285	0.494153	0	261
60	5.12396	5.99396	10.1326	0	0	4.25796	6.06	3.5283	0.925926	0.646707	105
31	4.26268	6.79906	11.0486	0	0	7.784	5.57	3.19376	0	0.0142857	16
58	5.38449	8.39231	11.7315	0	0	4.09016	4.92	4.37097	0.608696	0.105991	278
66	3.93183	6.19644	10.8968	0	0	7.4865	6.08	2.72458	1	0.08	266
16	5.23644	7.58528	11.4748	0	0	4.4428	6.4	3.86205	0.494153	0	134
27	4.30407	6.2672	11.5129	0	0	7.784	6.43	3.17785	0	0.0684932	248
64	5.30827	5.66988	10.0383	0	0	7.18221	6.35	4.16379	1	0.039801	213
37	4.2485	6.22059	10.4977	0	0	4.86325	5.57	3.17997	0.0588235	0.246377	21
15	4.97673	6.12468	10.8998	0	0	6.45146	4.69	3.83644	0.494153	0	200
28	4.33073	6.52062	10.0858	0	0	7.784	6.12	3.10794	0.494153	0	41
5	4.62497	5.51745	10.1559	0	0	7.784	6.35	3.49089	0.494153	0	217
65	4.26268	6.79906	11.0486	0	0	7.784	5.57	3.19376	1	0.0571429	16
63	4.04305	4.62497	10.1957	0	0	7.09057	6.15	2.86971	0.857143	0.125	263
63	4.58497	7.22257	11.7257	1	0	3.72711	6.96	3.25536	0.875	0.824742	173
75	4.62497	5.51745	10.1559	0	0	7.784	6.35	3.49089	0.964286	0.277228	217
49	3.49651	5.62762	11.6848	0	0	7.784	4.69	2.40514	0.25	0.125	198
45	3.97029	5.6058	10.1267	0	0	7.784	6.08	2.76127	0.111111	0.173077	269
77	5.02388	4.85203	10.5732	0	0	7.784	6.35	3.8829	1	0.0529801	212
44	4.47734	5.64897	10.5128	1	0	6.66627	6.06	2.90285	0.666667	0.0689655	107
19	4.65396	6.0845	11.4737	1	0	7.784	6.01	2.70377	0.494153	0	115
25	2.83321	5.77765	11.2253	0	0	5.73436	6.43	1.7984	0	0.125	251
73	4.58497	6.10702	10.5218	0	0	7.48696	6.12	3.35498	0.75	0.123711	46
9	3.91202	5.45959	10.4544	0	0	7.49154	5.04	2.55397	0.494153	0	54
22	4.47734	7.21303	11.8345	0	0	3.91314	6.96	3.15098	0.494153	0	174
77	4.85203	5.35659	10.2241	0	0	5.39504	6.9	3.59896	1	0.23622	235
76	4.09435	6.86693	10.6543	1	0	3.90526	6.28	2.73793	1	0.372881	124
20	3.97029	4.91998	10.7398	0	0	7.51756	5.62	2.55381	0.494153	0	32
15	4.31749	5.9428	10.0421	0	0	7.784	6.08	2.82352	0.494153	0	61
64	3.97029	6.50429	10.6528	0	0	7.50832	4.69	2.85532	1	0.0961538	197
51	5.1985	7.23418	11.7136	0	0	4.36419	6.35	4.05526	0.458333	0.133333	207
13	4.82831	6.59987	11.1925	1	0	6.55944	6.4	3.46185	0.494153	0	139
77	5.80814	7.44191	11.1014	1	0	6.35465	7.01	4.85583	1	0.198795	75
43	4.84419	6.33505	10.7875	0	0	6.44533	5.62	3.39209	0.4	0.0396825	28
27	4.39445	6.50129	9.96416	0	0	7.784	6.08	2.89702	0.494153	0	57
26	4.89035	6.28972	10.2411	0	0	6.09755	6.08	3.65377	0.494153	0	267
25	4.90527	7.73762	11.8081	0	0	7.77613	6.4	3.53707	0	0.0298507	136
26	4.11087	6.60665	11.1075	0	0	7.784	6.87	2.71071	0	0.0166667	10
65	4.46591	6.19031	11.0289	1	0	7.53924	6.01	2.52765	1	0.232558	114
32	4.51086	6.57508	11.0385	0	0	7.784	6.12	3.28279	0	0.0333333	37
13	4.31749	6.33328	11.6862	1	0	4.76754	6.06	2.7506	0.494153	0	98
43	4.47734	7.21303	11.8345	0	0	3.91314	6.96	3.15098	0.34375	0.367816	174
27	4.47734	6.64898	10.6306	0	0	7.14691	6.08	2.97645	0	0.0114943	64
21	3.63759	6.36303	11.3032	0	0	7.55794	5.62	2.24453	0.494153	0	31
6	3.80666	5.90536	11.4423	0	0	7.784	5.62	2.4008	0.494153	0	27
7	3.21888	5.57973	11.4704	0	0	7.784	6.28	1.92862	0.494153	0	122
10	4.80402	6.85013	10.406	1	0	3.85212	6.28	3.42247	0.494153	0	126
40	4.58497	6.10702	10.5218	0	0	7.48696	6.12	3.35498	0	0.0927835	46
42	4.12713	5.31321	11.2307	0	0	3.82554	6.96	2.81403	0.173913	1.13115	184
21	5.48064	6.98008	11.1723	0	0	4.82245	6.01	3.49729	0.494153	0	110
70	5.50533	7.42416	10.7992	0	0	6.60372	6.4	4.12721	1	0.0979592	131
66	4.57471	5.9162	10.5595	0	0	7.784	6.15	3.3848	0.866667	0.15625	258
34	4.23411	6.29527	10.931	0	0	6.75405	6.15	3.05381	0	0.102941	259
57	4.75359	5.88332	10.1353	1	0	3.63538	6.28	3.37331	0.849057	0.921739	125
24	4.31749	5.9428	10.0421	0	0	7.784	6.08	2.82352	0.494153	0	61
28	5.11199	5.50939	10.0179	0	0	5.04268	7.15	3.93818	1	0.139394	244
39	4.54329	6.78333	11.3748	0	0	7.784	6.12	3.31437	0	0.0107527	40
60	4.57471	5.9162	10.5595	0	0	7.784	6.15	3.3848	0.6	0.15625	258
50	4.04305	6.16331	11.1511	0	0	7.784	5.04	2.67773	0.5	0.0357143	53
46	4.47734	6.64898	10.6306	0	0	7.14691	6.08	2.97645	0.0833333	0.137931	64
11	4.97673	6.12468	10.8998	0	0	6.45146	4.69	3.83644	0.494153	0	200
6	3.91202	5.45959	10.4544	0	0	7.49154	5.04	2.55397	0.494153	0	54
7	4.14314	6.09357	10.718	1	0	2.28991	6.15	2.62713	0.494153	0	170
4	4.23411	5.56452	11.1221	0	0	7.12823	5.57	3.16598	0.494153	0	19
63	4.94876	6.64249	11.6465	1	0	3.53861	6.96	3.61038	0.97561	0.585714	178
10	4.15888	6.01859	11.131	1	0	6.07433	6.76	2.71549	0.494153	0	154
25	3.68888	6.15698	11.1452	0	0	7.19624	5.57	2.64091	0.494153	0	18
66	3.73767	6.27664	11.2959	0	0	7.784	5.45	2.75226	0.68	0.609756	91
39	3.98898	6.2634	10.8749	0	0	7.10527	6.96	2.68246	0.4	0.0943396	179
18	3.3673	5.38907	10.2775	0	0	7.01007	5.57	2.33718	0.494153	0	24
23	4.21951	5.09987	10.8636	0	0	6.05149	6.06	2.65788	0	0.0149254	106
61	4.43082	6.51471	11.6993	0	0	6.45709	6.06	2.85842	0.868421	0.457831	96
40	4.44265	6.27099	10.8198	0	0	7.784	5.62	3.0033	0	0.0357143	29
3	4.92725	7.61825	12.031	1	0	7.784	6.08	3.41174	0.494153	0	60
67	5.30827	5.66988	10.0383	0	0	7.18221	6.35	4.16379	1	0.039801	213
52	4.41884	5.77765	9.99662	0	0	7.50832	6.08	2.92036	0.553191	0.573171	66
4	4.58497	6.83519	10.9456	0	0	7.024	6.87	3.16539	0.494153	0	13
26	4.90527	6.89366	10.8778	0	0	2.42506	6.15	3.35822	0	0.268657	161
28	4.62497	5.52943	10.2651	0	0	4.29693	6.15	3.43389	0	0.0990099	262
41	3.68888	6.15698	11.1452	0	0	7.19624	5.57	2.64091	0.25	0.205128	18
62	3.46574	6.59715	10.787	0	0	7.11614	5.62	2.08791	0.666667	0.0967742	33
75	4.04305	4.62497	10.1957	0	0	7.09057	6.15	2.86971	1	0.125	263
53	5.03044	7.28619	10.9199	0	0	7.55794	6.9	3.77414	0.25	0.157895	225
44	4.90527	6.88857	10.8636	0	0	3.7747	6.76	3.4345	0.181818	0.246269	153
76	5.18739	5.92426	10.223	1	0	4.12856	6.9	3.92868	1	0.235955	236
12	4.36945	6.51471	10.2917	0	0	7.784	6.12	3.14545	0.494153	0	38
13	4.58497	6.83519	10.9456	1	0	7.024	6.87	3.16539	0.494153	0	13
36	4.27667	6.62007	11.772	0	0	7.18112	5.45	3.27405	0.428571	0.0985916	89
72	4.97673	6.12468	10.8998	1	0	6.45146	4.69	3.83644	1	0.0833333	200
68	5.50533	7.42416	10.7992	0	0	6.60372	6.4	4.12721	1	0.0979592	131
33	4.02535	5.44242	10.1447	0	0	7.56294	5.57	2.96373	0	0.0545455	22
47	3.97029	4.91998	10.7398	0	0	7.51756	5.62	2.55381	0	0.153846	32
19	5.50126	7.07919	11.3141	0	0	4.81085	7.01	4.55067	0.494153	0	76
56	3.3673	5.99396	11.9874	0	0	5.08016	6.01	1.55856	0.571429	0.5	111
24	4.81218	5.81413	10.9716	0	0	7.784	4.69	3.67453	0	0.0409836	199
34	3.78419	5.84644	11.3893	0	0	7.78463	4.5	2.70351	0	0.0232558	275
19	3.98898	5.83188	11.3039	0	0	2.52189	6.15	2.48249	0.494153	0	171
47	4.78749	6.17794	11.1283	0	0	7.11446	6.43	3.65027	0.384615	0.109244	247
50	4.51086	6.57508	11.0385	0	0	7.784	6.12	3.28279	1	0.0333333	37
74	4.58497	6.83519	10.9456	0	0	7.024	6.87	3.16539	1	0.0824742	13
26	3.80666	5.90536	11.4423	0	0	7.784	5.62	2.4008	0.494153	0	27
46	4.95583	6.56244	11.2647	0	0	7.784	4.69	3.81584	0.411765	0.120567	194
70	4.58497	6.83519	10.9456	0	0	7.024	6.87	3.16539	1	0.0824742	13
71	4.04305	6.30627	11.2488	1	0	6.26869	6.06	2.49221	1	0.232143	101
31	4.14314	6.09357	10.718	0	0	2.28991	6.15	2.62713	0	3.32258	170
27	4.90527	6.89366	10.8778	0	0	2.42506	6.15	3.35822	0	0.395522	161
6	4.14314	5.03044	10.5639	0	0	7.784	6.9	2.91017	0.494153	0	237
51	3.95124	5.36598	10.3537	0	0	7.784	6.08	2.7431	1	0.0392157	268
75	4.92725	7.61825	12.031	0	0	7.784	6.08	3.41174	0.884615	0.189781	60
28	4.58497	6.83519	10.9456	0	0	7.024	6.87	3.16539	0	0.0309278	13
67	4.54329	5.96101	10.5067	0	0	7.46686	6.9	3.29732	1	0.0645161	228
6	3.98898	5.83188	11.3039	0	0	2.52189	6.15	2.48249	0.494153	0	171
12	4.23411	4.77069	10.2892	0	0	7.784	4.69	3.10995	0.494153	0	205
29	4.58497	6.83519	10.9456	0	0	7.024	6.87	3.16539	0	0.0412371	13
30	4.58497	6.83519	10.9456	0	0	7.024	6.87	3.16539	0	0.0412371	13
28	4.00733	5.9162	11.0793	0	0	7.784	5.04	2.6439	0.494153	0	52
44	4.92725	6.68336	11.5346	0	0	7.784	6.4	3.55857	0.133333	0.109489	137
29	5.09375	5.86079	8.9904	0	0	7.784	6.12	3.85376	0	0.0123457	44
42	4.97673	6.95464	11.1483	0	0	7.784	6.87	3.54662	0	0.0625	5
3	4.12713	5.31321	11.2307	0	0	3.82554	6.96	2.81403	0.494153	0	184
45	4.76217	7.69758	11.4598	0	0	7.49154	4.5	3.65284	0.375	0.275862	274
47	4.62497	7.10332	11.4087	1	0	3.66088	6.96	3.29424	0.595745	0.465346	175
61	4.58497	6.83519	10.9456	0	0	7.024	6.87	3.16539	1	0.0824742	13
68	4.36945	5.96871	10.4521	0	0	4.94573	5.57	3.29776	0.864865	0.474359	20
34	4.58497	6.83519	10.9456	0	0	7.024	6.87	3.16539	0	0.0515464	13
7	5.1299	5.85793	10.771	0	0	6.93854	4.69	3.9875	0.494153	0	203
7	4.41884	6.10702	10.4384	1	0	6.8469	5.57	4.52738	0.494153	0	23
68	4.61512	6.3315	11.5129	1	0	3.29066	6.28	3.23868	0.949152	1.18	120
77	5.20949	6.78559	10.4521	0	0	7.4865	6.06	3.61189	1	0.148352	95
22	4.90527	6.89872	10.774	0	0	7.784	6.08	3.39034	0.494153	0	56
72	4.06044	4.41884	9.86782	0	0	7.50832	6.08	2.84752	1	0.0701754	272
56	4.58497	6.83519	10.9456	0	0	7.024	6.87	3.16539	1	0.0824742	13
9	4.38203	6.04026	11.2706	1	0	7.29837	6.35	3.25366	0.494153	0	209
6	4.04305	6.16331	11.1511	0	0	7.784	5.04	2.67773	0.494153	0	53
53	4.58497	6.83519	10.9456	0	0	7.024	6.87	3.16539	0.875	0.0824742	13
4	4.23411	5.95584	10.066	0	0	7.784	5.04	2.85968	0.494153	0	49
66	5.02388	4.85203	10.5732	0	0	7.784	6.35	3.8829	1	0.0529801	212
50	4.90527	6.52796	10.9326	0	0	3.83263	6.76	3.4345	0.410256	0.291045	152
70	4.58497	6.10702	10.5218	0	0	7.48696	6.12	3.35498	0.75	0.123711	46
51	4.58497	6.83519	10.9456	0	0	7.024	6.87	3.16539	0.75	0.0824742	13
47	4.14314	5.03044	10.5639	0	0	7.784	6.9	2.91017	0.285714	0.112903	237
52	4.76217	7.69758	11.4598	0	0	7.49154	4.5	3.65284	0.939394	0.284483	274
74	4.47734	6.64898	10.6306	0	0	7.14691	6.08	2.97645	0.933333	0.172414	64
45	4.27667	6.62007	11.772	0	0	7.18112	5.45	3.27405	0.5	0.140845	89
51	3.97029	6.50429	10.6528	0	0	7.50832	4.69	2.85532	0.4	0.0961538	197
47	4.58497	6.83519	10.9456	0	0	7.024	6.87	3.16539	0.5	0.0824742	13
23	4.36945	6.51471	10.2917	0	0	7.784	6.12	3.14545	0.494153	0	38
68	4.38203	6.04026	11.2706	0	0	7.29837	6.35	3.25366	1	0.0632911	209
26	4.15888	6.01859	11.131	0	0	6.07433	6.76	2.71549	0	0.047619	154
50	4.91998	7.31122	10.8344	0	0	3.80258	6.96	3.58218	0.59322	0.433823	180
66	4.86754	6.20859	10.4598	0	0	7.46686	7.15	3.69747	1	0.0310078	243
46	4.33073	6.52062	10.0858	0	0	7.784	6.12	3.10794	0	0.106667	41
56	5.07517	6.98194	10.9327	0	0	7.55023	5.57	3.99094	0.666667	0.0754717	15
31	4.35671	6.40026	10.9978	0	0	7.29837	6.08	2.86094	0	0.142857	62
7	4.94876	6.74641	10.4425	1	0	7.0625	6.9	3.69387	0.494153	0	230
24	4.86754	6.20859	10.4598	0	0	7.46686	7.15	3.69747	0.494153	0	243
46	4.97673	6.95464	11.1483	0	0	7.784	6.87	3.54662	0.3	0.0694444	5
37	3.63759	6.36303	11.3032	0	0	7.55794	5.62	2.24453	0	0.135135	31
32	2.99573	4.56435	9.81995	0	0	7.4836	6.08	1.62255	0	0.0526316	65
64	4.27667	6.62007	11.772	0	0	7.18112	5.45	3.27405	1	0.140845	89
70	3.97029	6.50429	10.6528	0	0	7.50832	4.69	2.85532	1	0.0961538	197
49	3.09104	5.07517	11.241	0	0	7.784	6.08	1.94376	1	0.047619	265
75	4.61512	6.3315	11.5129	1	0	3.29066	6.28	3.23868	1	1.18	120
5	4.85203	5.35659	10.2241	0	0	5.39504	6.9	3.59896	0.494153	0	235
19	4.57471	6.52942	10.974	0	0	6.93885	6.12	3.34498	0.494153	0	39
77	4.00733	5.9162	11.0793	0	0	7.784	5.04	2.6439	0.494153	0	52
27	4.92725	7.61825	12.031	0	0	7.784	6.08	3.41174	0	0.0364963	60
77	4.31749	6.27476	11.1407	0	0	3.39118	6.06	2.7506	1	1.12162	99
49	4.77069	6.37673	10.6009	1	0	4.10247	6.96	3.43621	0.697674	0.367521	182
9	4.77069	6.37673	10.6009	0	0	4.10247	6.96	3.43621	0.494153	0	182
51	4.54329	6.25767	10.2385	0	0	7.55794	6.43	3.41098	0.2	0.268817	250
70	2.99573	4.56435	9.81995	0	0	7.4836	6.08	1.62255	0.928571	0.736842	65
51	4.04305	6.16331	11.1511	0	0	7.784	5.04	2.67773	1	0.0357143	53
57	4.78749	6.17794	11.1283	0	0	7.11446	6.43	3.65027	0.769231	0.109244	247
1	4.70048	7.75534	11.2283	0	0	6.87127	6.4	3.33723	0.494153	0	141
6	4.46591	6.38182	10.9904	0	0	7.53924	6.12	2.62648	0.494153	0	42
29	4.31749	6.27476	11.1407	0	0	3.39118	6.06	2.7506	0	0.243243	99
45	4.57471	6.52942	10.974	0	0	6.93885	6.12	3.34498	0.5	0.125	39
26	5.20949	6.78559	10.4521	0	0	7.4865	6.06	3.61189	0	0.010989	95
45	3.63759	6.36303	11.3032	0	0	7.55794	5.62	2.24453	0.166667	0.162162	31
71	5.03044	7.28619	10.9199	0	0	7.55794	6.9	3.77414	1	0.157895	225
5	4.07754	5.87212	11.701	0	0	6.90181	6.15	2.90285	0.494153	0	261
56	3.73767	6.27664	11.2959	0	0	7.784	5.45	2.75226	0.823529	0.414634	91
50	3.8712	5.69373	11.3264	0	0	5.29852	6.28	2.52693	0.5	0.12766	118
74	4.55388	6.17379	11.1743	0	0	6.76083	6.9	3.30762	1	0.191489	226
43	3.97029	6.50429	10.6528	0	0	7.50832	4.69	2.85532	0.2	0.0961538	197
5	5.273	6.60394	10.4498	1	0	4.47296	6.9	4.01313	0.494153	0	232
74	4.81218	5.81413	10.9716	0	0	7.784	4.69	3.67453	1	0.114754	199
52	3.80666	6.00389	10.2137	0	0	7.784	6.08	2.34334	0.307692	1.18182	59
6	3.21888	5.57973	11.4704	0	0	7.784	6.28	1.92862	0.494153	0	122
15	4.14314	5.03044	10.5639	0	0	7.784	6.9	2.91017	0.494153	0	237
72	2.83321	5.77765	11.2253	0	0	5.73436	6.43	1.7984	1	0.4375	251
37	5.25749	6.16752	10.4196	0	0	4.36521	6.06	3.65888	0	0.141361	103
27	4.59512	7.44073	11.5331	0	0	5.28203	6.13	3.26896	0	0.0612245	273
7	4.51086	6.44095	11.3439	0	0	7.07777	6.28	3.13767	0.494153	0	121
52	4.76217	6.23441	11.036	0	0	7.55023	6.9	3.51095	0.666667	0.0258621	231
43	4.46591	6.19031	11.0289	0	0	7.53924	6.01	2.52765	0.157895	0.22093	114
35	4.86754	6.20859	10.4598	0	0	7.46686	7.15	3.69747	0	0.0232558	243
76	4.31749	6.33328	11.6862	0	0	4.76754	6.06	2.7506	1	0.391892	98
68	4.72739	7.05618	11.4949	1	0	6.93934	5.45	3.71591	0.833333	0.107143	85
14	4.47734	6.60665	11.5014	1	0	6.46346	6.87	3.06143	0.494153	0	12
25	4.97673	6.95464	11.1483	0	0	7.784	6.87	3.54662	0.494153	0	5
70	3.49651	5.62762	11.6848	0	0	7.784	4.69	2.40514	1	0.125	198
58	4.26268	6.79906	11.0486	0	0	7.784	5.57	3.19376	1	0.0571429	16
68	3.46574	6.59715	10.787	0	0	7.11614	5.62	2.08791	0.666667	0.0967742	33
75	3.91202	5.45959	10.4544	0	0	7.49154	5.04	2.55397	1	0.0204082	54
32	5.30827	5.66988	10.0383	0	0	7.18221	6.35	4.16379	0	0.0199005	213
20	4.45435	6.74052	10.6812	0	0	3.21989	6.76	2.99773	0.494153	0	159
32	5.05625	7.29438	11.9437	0	0	7.784	5.62	3.59917	0	0.0320513	26
59	4.72739	7.05618	11.4949	1	0	6.93934	5.45	3.71591	0.9	0.0892857	85
34	4.76217	6.23441	11.036	0	0	7.55023	6.9	3.51095	0	0.0172414	231
5	4.35671	6.40026	10.9978	0	0	7.29837	6.08	2.86094	0.494153	0	62
67	4.72739	5.22575	10.6863	0	0	5.36667	6.35	3.59127	1	0.0982143	214
11	5.14166	7.8332	11.7708	1	0	3.69044	5.45	4.12487	0.494153	0	83
70	4.94876	7.08423	11.2718	0	0	7.784	6.15	3.75138	1	0.0928571	256
9	2.83321	5.77765	11.2253	0	0	5.73436	6.43	1.7984	0.494153	0	251
34	4.20469	6.4151	11.7541	0	0	7.784	6.9	2.96939	0	0.151515	224
35	4.80402	6.85013	10.406	0	0	3.85212	6.28	3.42247	0.0227273	0.363636	126
13	5.48064	6.98008	11.1723	1	0	4.82245	6.01	3.49729	0.494153	0	110
23	4.20469	6.4151	11.7541	0	0	7.784	6.9	2.96939	0.494153	0	224
7	4.69135	6.84588	10.9897	1	0	2.2026	6.15	3.15085	0.494153	0	168
2	4.80402	6.85013	10.406	0	0	3.85212	6.28	3.42247	0.494153	0	126
37	4.79579	6.07074	10.7328	0	0	7.784	6.9	3.54385	0	0.0416667	233
6	4.21951	5.09987	10.8636	0	0	6.05149	6.06	2.65788	0.494153	0	106
56	3.98898	6.2634	10.8749	0	0	7.10527	6.96	2.68246	1	0.0943396	179
63	3.82864	5.98141	11.4675	0	0	7.784	5.04	2.19567	1	0.155556	50
32	4.69135	5.49306	10.702	0	0	7.784	6.9	3.4417	0	0.0185185	239
58	4.78749	7.64108	12.3322	1	0	3.95752	4.69	3.65027	0.622449	0.823529	188
15	3.89182	6.38519	11.4919	1	0	7.4865	7.15	2.74983	0.494153	0	241
48	5.05625	5.78074	10.5406	0	0	2.8736	6.76	3.58196	0.290076	1.67949	157
32	4.95583	6.56244	11.2647	1	0	7.784	4.69	3.81584	0	0.0496454	194
60	4.90527	6.89872	10.774	0	0	7.784	6.08	3.39034	0.767442	0.320896	56
40	4.09435	6.86693	10.6543	0	0	3.90526	6.28	2.73793	0.0588235	0.288136	124
36	5.01063	5.44674	10.3592	0	0	7.784	6.9	3.75467	0	0.033557	229
70	4.62497	5.51745	10.1559	0	0	7.784	6.35	3.49089	0.857143	0.277228	217
60	5.14749	7.12125	10.6054	0	0	3.92212	6.76	3.67133	0.692308	0.152047	144
59	4.09435	6.76042	11.4057	0	0	3.88503	5.9	2.81858	0.796296	0.915254	220
27	4.26268	6.79906	11.0486	0	0	7.784	5.57	3.19376	0	0.0142857	16
56	3.49651	5.62762	11.6848	0	0	7.784	4.69	2.40514	0.25	0.125	198
44	3.80666	6.00389	10.2137	0	0	7.784	6.08	2.34334	0.025641	0.886364	59
75	4.23411	4.77069	10.2892	0	0	7.784	4.69	3.10995	0.494153	0	205
74	4.94876	6.64249	11.6465	1	0	3.53861	6.96	3.61038	1	0.585714	178
74	5.38449	8.39231	11.7315	0	0	4.09016	4.92	4.37097	1	0.105991	278
4	4.90527	6.88857	10.8636	0	0	3.7747	6.76	3.4345	0.494153	0	153
17	4.09435	6.76042	11.4057	0	0	3.88503	5.9	2.81858	0.494153	0	220
18	5.826	7.77401	11.5188	0	0	3.83087	7.01	4.87361	0.494153	0	70
52	4.47734	7.21303	11.8345	0	0	3.91314	6.96	3.15098	0.485714	0.402299	174
32	3.91202	6.66313	11.2847	0	0	7.46686	6.01	2.02366	0	0.183673	116
72	4.79579	5.86647	10.1595	0	0	7.784	6.35	3.65842	1	0.0333333	216
45	4.41884	6.10702	10.4384	0	0	6.8469	5.57	4.52738	0.5	0.0243902	23
6	4.21951	6.25767	11.8829	0	0	4.32671	6.35	3.0958	0.494153	0	210
24	4.21951	6.25767	11.8829	0	0	4.32671	6.35	3.0958	0	0.0895522	210
68	4.06044	4.41884	9.86782	0	0	7.50832	6.08	2.84752	1	0.0701754	272
15	5.40268	7.00397	10.8153	1	0	4.14224	7.15	4.22545	0.494153	0	242
26	5.1985	7.23418	11.7136	0	0	4.36419	6.35	4.05526	0	0.0333333	207
71	3.97029	5.6058	10.1267	0	0	7.784	6.08	2.76127	1	0.173077	269
70	4.62497	5.52943	10.2651	0	0	4.29693	6.15	3.43389	0.961538	0.257426	262
49	4.57471	6.52942	10.974	0	0	6.93885	6.12	3.34498	0.5	0.125	39
43	4.76217	7.69758	11.4598	0	0	7.49154	4.5	3.65284	0.387097	0.267241	274
63	4.36945	6.51471	10.2917	0	0	7.784	6.12	3.14545	0.636364	0.141026	38
49	3.61092	5.37528	11.2967	0	0	7.784	6.35	2.51285	0.666667	0.0833333	215
52	4.69135	6.84588	10.9897	0	0	2.2026	6.15	3.15085	0.340385	14.4444	168
23	4.36945	7.24922	11.3903	1	0	4.25625	6.96	3.04671	0	0.0128205	181
5	4.31749	6.27476	11.1407	0	0	3.39118	6.06	2.7506	0.494153	0	99
20	4.7185	6.92854	10.8288	0	0	3.87275	6.76	3.25285	0.494153	0	146
61	3.98898	5.83188	11.3039	0	0	2.52189	6.15	2.48249	0.638868	24.6604	171
8	4.7362	6.00881	10.6568	0	0	6.70016	6.15	3.54273	0.494153	0	260
22	3.91202	5.45959	10.4544	0	0	7.49154	5.04	2.55397	0.494153	0	54
59	4.09435	6.86693	10.6543	1	0	3.90526	6.28	2.73793	0.681818	0.372881	124
19	3.97029	6.50429	10.6528	0	0	7.50832	4.69	2.85532	0.494153	0	197
34	3.43399	6.18002	12.4292	0	0	7.4865	5.62	2.05924	0	0.3	30
36	4.84419	6.70686	11.8125	0	0	2.54505	6.15	3.29887	0	4.46825	163
53	4.47734	5.64897	10.5128	1	0	6.66627	6.06	2.90285	0.666667	0.0689655	107
43	4.58497	7.22257	11.7257	1	0	3.72711	6.96	3.25536	0.169014	0.731959	173
13	4.66344	6.05678	10.9861	1	0	7.784	6.06	3.08145	0.494153	0	97
4	5.80814	7.44191	11.1014	0	0	6.35465	7.01	4.85583	0.494153	0	75
32	3.46574	6.59715	10.787	0	0	7.11614	5.62	2.08791	0	0.0645161	33
63	4.55388	5.85793	10.2278	0	0	7.784	6.43	3.42133	1	0.0957447	249
59	4.51086	7.18992	11.7136	1	0	4.50748	5.45	3.50315	0.755556	0.5	84
9	4.49981	7.08339	10.6352	0	0	3.97033	6.87	3.0831	0.494153	0	7
74	5.50533	7.42416	10.7992	0	0	6.60372	6.4	4.12721	1	0.0979592	131
4	4.43082	6.51471	11.6993	0	0	6.45709	6.06	2.85842	0.494153	0	96
9	4.54329	6.78333	11.3748	1	0	7.784	6.12	3.31437	0.494153	0	40
75	4.54329	5.96101	10.5067	0	0	7.46686	6.9	3.29732	1	0.0645161	228
68	4.55388	5.85793	10.2278	0	0	7.784	6.43	3.42133	1	0.0957447	249
23	4.14314	6.09357	10.718	0	0	2.28991	6.15	2.62713	0.494153	0	170
70	4.07754	5.70711	11.4955	0	0	7.2499	6.35	2.95855	0.842105	0.327586	211
42	4.90527	7.73762	11.8081	1	0	7.77613	6.4	3.53707	0.216216	0.276119	136
29	5.48064	6.98008	11.1723	1	0	4.82245	6.01	3.49729	0	0.0711297	110
28	5.12396	5.99396	10.1326	0	0	4.25796	6.06	3.5283	0	0.0898204	105
53	5.38449	8.39231	11.7315	0	0	4.09016	4.92	4.37097	0.434783	0.105991	278
54	4.47734	5.64897	10.5128	1	0	6.66627	6.06	2.90285	0.666667	0.0689655	107
11	4.23411	5.56452	11.1221	0	0	7.12823	5.57	3.16598	0.494153	0	19
15	4.21951	5.09987	10.8636	0	0	6.05149	6.06	2.65788	0.494153	0	106
49	4.04305	4.62497	10.1957	0	0	7.09057	6.15	2.86971	0.285714	0.125	263
35	4.20469	6.4151	11.7541	0	0	7.784	6.9	2.96939	0	0.166667	224
4	4.58497	6.10702	10.5218	0	0	7.48696	6.12	3.35498	0.494153	0	46
36	4.31749	5.9428	10.0421	0	0	7.784	6.08	2.82352	0.494153	0	61
64	3.8712	5.69373	11.3264	0	0	5.29852	6.28	2.52693	1	0.12766	118
37	4.7362	6.00881	10.6568	0	0	6.70016	6.15	3.54273	0	0.185841	260
28	4.57471	6.52942	10.974	0	0	6.93885	6.12	3.34498	0	0.0416667	39
57	4.47734	5.64897	10.5128	1	0	6.66627	6.06	2.90285	0.666667	0.0689655	107
10	5.14749	7.12125	10.6054	1	0	3.92212	6.76	3.67133	0.494153	0	144
32	4.26268	6.79906	11.0486	0	0	7.784	5.57	3.19376	0	0.0142857	16
39	5.03044	7.28619	10.9199	0	0	7.55794	6.9	3.77414	0.153846	0.0855263	225
50	3.8712	4.69135	9.70066	0	0	7.42331	6.08	2.66688	0.888889	0.191489	271
33	3.3673	5.38907	10.2775	0	0	7.01007	5.57	2.33718	0	0.178571	24
10	3.80666	6.00389	10.2137	1	0	7.784	6.08	2.34334	0.494153	0	59
20	4.51086	6.44095	11.3439	0	0	7.07777	6.28	3.13767	0.494153	0	121
48	5.09375	5.86079	8.9904	0	0	7.784	6.12	3.85376	0.285714	0.0432099	44
56	4.04305	6.16331	11.1511	0	0	7.784	5.04	2.67773	1	0.0357143	53
22	4.97673	6.95464	11.1483	0	0	7.784	6.87	3.54662	0.494153	0	5
24	4.82831	6.59987	11.1925	0	0	6.55944	6.4	3.46185	0	0.0080645	139
62	4.58497	7.22257	11.7257	1	0	3.72711	6.96	3.25536	0.8625	0.824742	173
77	4.77069	6.37673	10.6009	1	0	4.10247	6.96	3.43621	1	0.376068	182
75	3.21888	5.57973	11.4704	0	0	7.784	6.28	1.92862	1	0.75	122
38	3.09104	5.07517	11.241	0	0	7.784	6.08	1.94376	0	0.047619	265
2	5.25749	6.16752	10.4196	0	0	4.36521	6.06	3.65888	0.494153	0	103
71	4.45435	5.90808	11.1646	1	0	6.66883	5.45	3.44776	1	0.164706	88
28	3.91202	5.45959	10.4544	0	0	7.49154	5.04	2.55397	0.494153	0	54
1	4.12713	5.65599	10.3465	0	0	7.784	6.12	2.91154	0.494153	0	45
62	4.7362	6.23441	10.1529	0	0	7.784	6.35	3.59991	0.363636	0.0973451	218
1	5.07517	6.98194	10.9327	0	0	7.55023	5.57	3.99094	0.494153	0	15
22	4.21951	6.25767	11.8829	0	0	4.32671	6.35	3.0958	0	0.0149254	210
45	3.58352	5.09375	11.0486	0	0	1.89509	6.15	2.10961	0.18058	79.7429	169
50	4.09435	6.76042	11.4057	0	0	3.88503	5.9	2.81858	0.407407	0.915254	220
45	4.46591	6.19031	11.0289	0	0	7.53924	6.01	2.52765	0.2	0.232558	114
77	4.7362	6.00881	10.6568	0	0	6.70016	6.15	3.54273	1	0.230089	260
46	4.61512	6.3315	11.5129	1	0	3.29066	6.28	3.23868	0.156522	1.15	120
56	4.14314	6.24417	10.0249	0	0	7.5544	6.08	2.65802	0.8	0.0806452	58
65	4.27667	6.62007	11.772	0	0	7.18112	5.45	3.27405	1	0.140845	89
43	4.62497	7.10332	11.4087	1	0	3.66088	6.96	3.29424	0.511111	0.445545	175
21	4.85203	5.35659	10.2241	0	0	5.39504	6.9	3.59896	0	0.007874	235
43	4.65396	6.0845	11.4737	0	0	7.784	6.01	2.70377	0.166667	0.0576923	115
7	3.98898	5.83188	11.3039	0	0	2.52189	6.15	2.48249	0.494153	0	171
41	4.77069	6.37673	10.6009	1	0	4.10247	6.96	3.43621	0.317073	0.350427	182
9	5.01063	7.24779	11.756	0	0	4.01493	6.06	3.41779	0.494153	0	93
49	3.17805	5.23644	11.0855	0	0	7.784	6.43	2.10961	0.75	0.173913	252
34	2.83321	5.77765	11.2253	0	0	5.73436	6.43	1.7984	0	0.4375	251
25	4.27667	6.62007	11.772	0	0	7.18112	5.45	3.27405	0	0.028169	89
13	4.47734	7.21303	11.8345	1	0	3.91314	6.96	3.15098	0.494153	0	174
29	4.76217	7.69758	11.4598	0	0	7.49154	4.5	3.65284	0	0.0775862	274
6	4.62497	5.52943	10.2651	0	0	4.29693	6.15	3.43389	0.494153	0	262
75	4.97673	6.95464	11.1483	0	0	7.784	6.87	3.54662	0.9	0.0694444	5
52	4.30407	6.2672	11.5129	0	0	7.784	6.43	3.17785	0.642857	0.191781	248
51	4.7362	6.23441	10.1529	0	0	7.784	6.35	3.59991	0	0.0973451	218
23	4.23411	4.77069	10.2892	0	0	7.784	4.69	3.10995	0.494153	0	205
39	3.46574	6.59715	10.787	0	0	7.11614	5.62	2.08791	0	0.0967742	33
6	4.95583	5.86079	10.6913	0	0	3.77842	6.28	3.5708	0.494153	0	127
31	4.54329	5.96101	10.5067	0	0	7.46686	6.9	3.29732	0	0.0215054	228
30	3.97029	4.91998	10.7398	0	0	7.51756	5.62	2.55381	0	0.0384615	32
9	4.72739	5.22575	10.6863	0	0	5.36667	6.35	3.59127	0.494153	0	214
16	4.63473	6.55251	11.4627	0	0	7.784	6.12	3.40353	0.494153	0	43
37	3.46574	6.59715	10.787	0	0	7.11614	5.62	2.08791	0	0.0967742	33
60	4.59512	6.84162	10.8792	0	0	4.43959	6.76	3.13341	0.96875	0.326531	150
65	4.00733	5.9162	11.0793	0	0	7.784	5.04	2.6439	0.494153	0	52
77	4.7185	6.07304	11.3143	0	0	2.36384	6.15	3.1771	0.921808	12.5586	165
9	4.20469	6.4151	11.7541	0	0	7.784	6.9	2.96939	0.494153	0	224
30	4.18965	6.06379	11.0021	0	0	7.784	6.76	2.7447	0	0.0923077	148
7	4.72739	5.22575	10.6863	0	0	5.36667	6.35	3.59127	0.494153	0	214
72	3.98898	6.2634	10.8749	0	0	7.10527	6.96	2.68246	1	0.0943396	179
42	5.11199	5.50939	10.0179	0	0	5.04268	7.15	3.93818	1	0.139394	244
8	4.66344	6.05678	10.9861	0	0	7.784	6.06	3.08145	0.494153	0	97
37	4.46591	6.19031	11.0289	0	0	7.53924	6.01	2.52765	0	0.139535	114
65	4.2485	6.22059	10.4977	0	0	4.86325	5.57	3.17997	0.947368	0.275362	21
18	4.90527	6.88857	10.8636	1	0	3.7747	6.76	3.4345	0.494153	0	153
35	4.17439	6.57925	10.5321	0	0	3.41472	6.76	2.7302	0	0.875	158
12	4.51086	7.18992	11.7136	1	0	4.50748	5.45	3.50315	0.494153	0	84
17	3.68888	6.15698	11.1452	0	0	7.19624	5.57	2.64091	0.494153	0	18
42	3.85015	5.23644	11.0516	0	0	7.49154	6.06	2.31333	0.111111	0.195652	100
34	3.46574	6.59715	10.787	0	0	7.11614	5.62	2.08791	0	0.0967742	33
8	4.46591	6.38182	10.9904	0	0	7.53924	6.12	2.62648	0.494153	0	42
71	3.09104	5.07517	11.241	0	0	7.784	6.08	1.94376	1	0.047619	265
56	3.52636	4.14314	10.4143	0	0	7.784	6.43	3.28952	1	0.030303	253
44	4.30407	5.79909	10.6565	0	0	7.784	6.15	3.12153	0.5	0.109589	255
27	4.66344	6.05678	10.9861	0	0	7.784	6.06	3.08145	0	0.0190476	97
1	4.36945	5.96871	10.4521	0	0	4.94573	5.57	3.29776	0.494153	0	20
69	4.51086	6.44095	11.3439	0	0	7.07777	6.28	3.13767	1	1.44444	121
22	4.31749	6.33328	11.6862	0	0	4.76754	6.06	2.7506	0.494153	0	98
44	3.89182	6.38519	11.4919	0	0	7.4865	7.15	2.74983	0.3	0.208333	241
25	4.15888	6.01859	11.131	0	0	6.07433	6.76	2.71549	0	0.031746	154
1	4.81218	5.81413	10.9716	0	0	7.784	4.69	3.67453	0.494153	0	199
7	3.68888	5.87212	11.4047	0	0	4.07922	6.96	2.39998	0.494153	0	183
50	4.5326	6.54247	11.15	0	0	6.86478	4.69	3.40053	0.5	0.108696	186
68	4.7362	6.23441	10.1529	0	0	7.784	6.35	3.59991	0.727273	0.0973451	218
11	5.25749	6.16752	10.4196	1	0	4.36521	6.06	3.65888	0.494153	0	103
76	3.3673	5.38907	10.2775	0	0	7.01007	5.57	2.33718	1	0.214286	24
12	4.36945	7.24922	11.3903	1	0	4.25625	6.96	3.04671	0.494153	0	181
13	4.78749	6.17794	11.1283	1	0	7.11446	6.43	3.65027	0.494153	0	247
1	4.09435	6.76042	11.4057	1	0	3.88503	5.9	2.81858	0.494153	0	220
8	4.36945	7.24922	11.3903	1	0	4.25625	6.96	3.04671	0.494153	0	181
3	4.76217	7.69758	11.4598	1	0	7.49154	4.5	3.65284	0.494153	0	274
55	4.33073	6.52062	10.0858	0	0	7.784	6.12	3.10794	1	0.106667	41
62	4.41884	5.77765	9.99662	0	0	7.50832	6.08	2.92036	0.744681	0.573171	66
45	4.06044	4.41884	9.86782	0	0	7.50832	6.08	2.84752	0.75	0.0701754	272
41	4.58497	7.22257	11.7257	1	0	3.72711	6.96	3.25536	0.163934	0.628866	173
72	4.23411	6.29527	10.931	0	0	6.75405	6.15	3.05381	1	0.117647	259
75	4.47734	6.64898	10.6306	0	0	7.14691	6.08	2.97645	1	0.172414	64
23	4.90527	7.73762	11.8081	0	0	7.77613	6.4	3.53707	0	0.0149254	136
44	4.76217	7.69758	11.4598	0	0	7.49154	4.5	3.65284	0.375	0.275862	274
3	4.58497	7.40853	10.6759	0	0	7.784	4.69	3.45173	0.494153	0	196
73	3.85015	5.23644	11.0516	0	0	7.49154	6.06	2.31333	1	0.195652	100
22	4.76217	7.69758	11.4598	0	0	7.49154	4.5	3.65284	0	0.0086207	274
2	4.79579	5.86647	10.1595	0	0	7.784	6.35	3.65842	0.494153	0	216
29	4.57471	6.18415	10.4143	0	0	1.87488	6.15	3.03841	0	4.15625	167
67	4.76217	7.69758	11.4598	0	0	7.49154	4.5	3.65284	0.944444	0.310345	274
20	5.1985	7.41156	11.1875	0	0	6.83553	5.04	3.79684	0.494153	0	48
73	4.90527	6.89872	10.774	0	0	7.784	6.08	3.39034	0.930233	0.320896	56
9	3.78419	5.84644	11.3893	0	0	7.78463	4.5	2.70351	0.494153	0	275
51	3.91202	5.45959	10.4544	0	0	7.49154	5.04	2.55397	0	0.0204082	54
33	4.41884	5.77765	9.99662	0	0	7.50832	6.08	2.92036	0	0.195122	66
18	4.04305	4.62497	10.1957	0	0	7.09057	6.15	2.86971	0.494153	0	263
7	4.35671	6.40026	10.9978	0	0	7.29837	6.08	2.86094	0.494153	0	62
63	4.57471	6.52942	10.974	0	0	6.93885	6.12	3.34498	1	0.125	39
37	4.90527	7.73762	11.8081	0	0	7.77613	6.4	3.53707	0.166667	0.223881	136
25	4.41884	5.77765	9.99662	0	0	7.50832	6.08	2.92036	0	0.0243902	66
20	5.1985	7.23418	11.7136	0	0	4.36419	6.35	4.05526	0.494153	0	207
58	5.80814	7.44191	11.1014	1	0	6.35465	7.01	4.85583	0.757576	0.198795	75
21	4.41884	5.77765	9.99662	0	0	7.50832	6.08	2.92036	0.494153	0	66
48	4.51086	7.18992	11.7136	1	0	4.50748	5.45	3.50315	0.302326	0.477778	84
51	4.21951	6.25767	11.8829	0	0	4.32671	6.35	3.0958	0.318182	0.656716	210
30	4.5326	6.54247	11.15	0	0	6.86478	4.69	3.40053	0	0.0434783	186
65	4.72739	5.22575	10.6863	0	0	5.36667	6.35	3.59127	1	0.0982143	214
35	3.80666	5.90536	11.4423	0	0	7.784	5.62	2.4008	0	0.0454545	27
1	4.76217	7.69758	11.4598	1	0	7.49154	4.5	3.65284	0.494153	0	274
29	4.46591	6.38182	10.9904	0	0	7.53924	6.12	2.62648	0	0.0116279	42
7	4.41884	5.77765	9.99662	1	0	7.50832	6.08	2.92036	0.494153	0	66
61	5.50533	7.42416	10.7992	0	0	6.60372	6.4	4.12721	0.916667	0.0979592	131
41	3.43399	6.18002	12.4292	0	0	7.4865	5.62	2.05924	0.181818	0.366667	30
33	4.97673	6.95464	11.1483	0	0	7.784	6.87	3.54662	0	0.0138889	5
49	4.55388	5.85793	10.2278	0	0	7.784	6.43	3.42133	0.222222	0.0957447	249
1	4.41884	5.77765	9.99662	0	0	7.50832	6.08	2.92036	0.494153	0	66
64	3.97029	4.91998	10.7398	0	0	7.51756	5.62	2.55381	0.875	0.153846	32
77	3.95124	5.36598	10.3537	0	0	7.784	6.08	2.7431	1	0.0392157	268
73	2.99573	4.56435	9.81995	0	0	7.4836	6.08	1.62255	0.928571	0.736842	65
77	3.43399	6.18002	12.4292	0	0	7.4865	5.62	2.05924	1	0.366667	30
9	4.94876	6.74641	10.4425	0	0	7.0625	6.9	3.69387	0.494153	0	230
33	4.26268	6.2519	10.7908	1	0	3.83574	6.96	2.94391	0.0196078	0.728571	176
11	3.52636	4.14314	10.4143	0	0	7.784	6.43	3.28952	0.494153	0	253
66	2.99573	4.56435	9.81995	0	0	7.4836	6.08	1.62255	0.785714	0.736842	65
4	4.26268	6.79906	11.0486	0	0	7.784	5.57	3.19376	0.494153	0	16
64	2.99573	4.56435	9.81995	0	0	7.4836	6.08	1.62255	0.785714	0.736842	65
17	4.30407	6.2672	11.5129	0	0	7.784	6.43	3.17785	0.494153	0	248
52	4.04305	6.30627	11.2488	1	0	6.26869	6.06	2.49221	0.615385	0.232143	101
60	2.99573	4.56435	9.81995	0	0	7.4836	6.08	1.62255	0.714286	0.736842	65
42	3.49651	5.62762	11.6848	1	0	7.784	4.69	2.40514	0.333333	0.09375	198
34	3.98898	6.2634	10.8749	0	0	7.10527	6.96	2.68246	0	0.0566038	179
34	4.31749	6.33328	11.6862	0	0	4.76754	6.06	2.7506	0.0526316	0.256757	98
50	3.68888	6.15698	11.1452	0	0	7.19624	5.57	2.64091	0.3	0.25641	18
18	4.77912	6.98472	11.4427	0	0	2.71744	6.15	3.23577	0.494153	0	162
67	3.91202	5.45959	10.4544	0	0	7.49154	5.04	2.55397	1	0.0204082	54
44	4.09435	6.30079	11.4784	0	0	2.50559	6.15	2.5812	0.0992449	15.7119	166
8	4.31749	6.27476	11.1407	0	0	3.39118	6.06	2.7506	0.494153	0	99
46	3.91202	5.14166	10.6657	0	0	4.57508	7.15	2.76914	1	0.204082	245
77	4.91998	5.4161	9.69137	0	0	7.20898	6.9	3.66561	1	0.176471	238
43	2.99573	4.56435	9.81995	0	0	7.4836	6.08	1.62255	0	0.31579	65
50	4.97673	6.95464	11.1483	0	0	7.784	6.87	3.54662	0.4	0.0694444	5
13	5.20949	6.78559	10.4521	1	0	7.4865	6.06	3.61189	0.494153	0	95
20	4.65396	6.0845	11.4737	0	0	7.784	6.01	2.70377	0.494153	0	115
38	2.99573	4.56435	9.81995	0	0	7.4836	6.08	1.62255	0	0.0526316	65
11	3.89182	6.05209	10.5321	0	0	7.784	6.08	2.42232	0.494153	0	63
46	3.97029	4.91998	10.7398	0	0	7.51756	5.62	2.55381	0	0.153846	32
15	3.8712	5.69373	11.3264	0	0	5.29852	6.28	2.52693	0.494153	0	118
30	3.82864	5.98141	11.4675	0	0	7.784	5.04	2.19567	0.494153	0	50
73	4.75359	5.88332	10.1353	1	0	3.63538	6.28	3.37331	1	0.921739	125
51	4.51086	7.18992	11.7136	1	0	4.50748	5.45	3.50315	0.444444	0.5	84
31	5.20949	6.78559	10.4521	0	0	7.4865	6.06	3.61189	0	0.032967	95
24	2.99573	4.56435	9.81995	0	0	7.4836	6.08	1.62255	0.494153	0	65
37	4.26268	6.79906	11.0486	0	0	7.784	5.57	3.19376	0	0.0571429	16
34	4.90527	6.89872	10.774	0	0	7.784	6.08	3.39034	0	0.0447761	56
37	3.97029	6.50429	10.6528	1	0	7.50832	4.69	2.85532	0	0.0961538	197
46	4.02535	5.44242	10.1447	0	0	7.56294	5.57	2.96373	0	0.127273	22
71	4.91998	5.4161	9.69137	0	0	7.20898	6.9	3.66561	0.875	0.176471	238
20	4.20469	6.4151	11.7541	0	0	7.784	6.9	2.96939	0.494153	0	224
71	4.75359	5.88332	10.1353	1	0	3.63538	6.28	3.37331	1	0.921739	125
11	2.99573	4.56435	9.81995	0	0	7.4836	6.08	1.62255	0.494153	0	65
9	3.98898	5.83188	11.3039	1	0	2.52189	6.15	2.48249	0.494153	0	171
65	4.33073	6.52062	10.0858	0	0	7.784	6.12	3.10794	1	0.106667	41
34	4.55388	6.17379	11.1743	0	0	6.76083	6.9	3.30762	0	0.12766	226
23	4.58497	6.10702	10.5218	0	0	7.48696	6.12	3.35498	0.494153	0	46
21	4.72739	5.22575	10.6863	0	0	5.36667	6.35	3.59127	0.494153	0	214
77	5.01063	7.24779	11.756	0	0	4.01493	6.06	3.41779	1	0.228188	93
30	5.30827	5.66988	10.0383	0	0	7.18221	6.35	4.16379	0.494153	0	213
54	4.23411	4.77069	10.2892	0	0	7.784	4.69	3.10995	0.494153	0	205
4	4.07754	5.70711	11.4955	0	0	7.2499	6.35	2.95855	0.494153	0	211
65	4.14314	5.03044	10.5639	0	0	7.784	6.9	2.91017	0.857143	0.112903	237
72	4.47734	6.64898	10.6306	0	0	7.14691	6.08	2.97645	0.866667	0.172414	64
50	5.38449	8.39231	11.7315	0	0	4.09016	4.92	4.37097	0.347826	0.105991	278
67	3.49651	5.62762	11.6848	0	0	7.784	4.69	2.40514	1	0.125	198
29	3.63759	6.36303	11.3032	0	0	7.55794	5.62	2.24453	0	0.0540541	31
68	4.97673	6.95464	11.1483	0	0	7.784	6.87	3.54662	0.9	0.0694444	5
22	4.47734	6.64898	10.6306	0	0	7.14691	6.08	2.97645	0	0.0114943	64
29	3.80666	5.90536	11.4423	0	0	7.784	5.62	2.4008	0.494153	0	27
65	4.47734	6.64898	10.6306	0	0	7.14691	6.08	2.97645	0.733333	0.172414	64
23	4.65396	6.0845	11.4737	0	0	7.784	6.01	2.70377	0.494153	0	115
13	4.23411	6.29527	10.931	1	0	6.75405	6.15	3.05381	0.494153	0	259
7	3.80666	5.90536	11.4423	0	0	7.784	5.62	2.4008	0.494153	0	27
21	5.30827	5.66988	10.0383	0	0	7.18221	6.35	4.16379	0.494153	0	213
31	4.00733	5.9162	11.0793	0	0	7.784	5.04	2.6439	0.494153	0	52
17	4.76217	7.69758	11.4598	1	0	7.49154	4.5	3.65284	0.494153	0	274
5	3.68888	4.86754	10.8451	0	0	6.91796	6.08	2.49444	0.494153	0	270
55	4.62497	5.51745	10.1559	0	0	7.784	6.35	3.49089	0.148148	0.267327	217
45	4.90527	6.88857	10.8636	0	0	3.7747	6.76	3.4345	0.272727	0.246269	153
20	4.23411	5.95584	10.066	0	0	7.784	5.04	2.85968	0.494153	0	49
42	5.25749	6.16752	10.4196	0	0	4.36521	6.06	3.65888	0.0909091	0.172775	103
74	4.92725	7.61825	12.031	0	0	7.784	6.08	3.41174	0.884615	0.189781	60
36	4.41884	5.77765	9.99662	0	0	7.50832	6.08	2.92036	0	0.353658	66
72	5.11199	5.50939	10.0179	0	0	5.04268	7.15	3.93818	0.913044	0.139394	244
45	4.47734	6.64898	10.6306	0	0	7.14691	6.08	2.97645	0.0833333	0.137931	64
54	3.91202	5.45959	10.4544	0	0	7.49154	5.04	2.55397	0	0.0204082	54
69	3.93183	6.19644	10.8968	0	0	7.4865	6.08	2.72458	1	0.08	266
60	4.41884	5.77765	9.99662	0	0	7.50832	6.08	2.92036	0.744681	0.573171	66
45	4.49981	5.88888	11.1352	0	0	7.784	6.28	3.12698	0.0645161	0.348315	119
33	3.3673	5.99396	11.9874	0	0	5.08016	6.01	1.55856	0	0.392857	111
39	4.02535	5.44242	10.1447	0	0	7.56294	5.57	2.96373	0	0.109091	22
74	5.48064	6.98008	11.1723	1	0	4.82245	6.01	3.49729	1	0.23431	110
20	4.04305	4.62497	10.1957	0	0	7.09057	6.15	2.86971	0.494153	0	263
34	4.47734	6.64898	10.6306	0	0	7.14691	6.08	2.97645	0	0.091954	64
59	3.49651	5.62762	11.6848	0	0	7.784	4.69	2.40514	1	0.125	198
67	4.57471	6.52942	10.974	0	0	6.93885	6.12	3.34498	1	0.125	39
7	3.61092	5.37528	11.2967	0	0	7.784	6.35	2.51285	0.494153	0	215
69	3.97029	5.6058	10.1267	0	0	7.784	6.08	2.76127	1	0.173077	269
22	4.26268	6.79906	11.0486	0	0	7.784	5.57	3.19376	0.494153	0	16
19	4.15888	6.01859	11.131	0	0	6.07433	6.76	2.71549	0.494153	0	154
45	4.07754	5.70711	11.4955	0	0	7.2499	6.35	2.95855	0.0588235	0.293104	211
25	4.47734	6.64898	10.6306	0	0	7.14691	6.08	2.97645	0	0.0114943	64
35	4.64439	7.27101	12.1252	1	0	5.37049	7.01	3.70259	0	0.0582524	78
71	3.3673	5.99396	11.9874	0	0	5.08016	6.01	1.55856	1	0.5	111
76	4.75359	5.88332	10.1353	1	0	3.63538	6.28	3.37331	1	0.921739	125
21	4.47734	6.64898	10.6306	0	0	7.14691	6.08	2.97645	0.494153	0	64
71	3.3673	5.38907	10.2775	0	0	7.01007	5.57	2.33718	1	0.214286	24
59	3.73767	6.27664	11.2959	0	0	7.784	5.45	2.75226	1	0.414634	91
11	4.70048	7.75534	11.2283	0	0	6.87127	6.4	3.33723	0.494153	0	141
44	3.97029	4.91998	10.7398	0	0	7.51756	5.62	2.55381	0	0.115385	32
4	4.84419	6.33505	10.7875	0	0	6.44533	5.62	3.39209	0.494153	0	28
10	5.01063	5.44674	10.3592	1	0	7.784	6.9	3.75467	0.494153	0	229
45	5.07517	6.98194	10.9327	0	0	7.55023	5.57	3.99094	0.333333	0.0754717	15
4	4.09435	6.86693	10.6543	0	0	3.90526	6.28	2.73793	0.494153	0	124
33	4.58497	7.22257	11.7257	1	0	3.72711	6.96	3.25536	0.0384615	0.268041	173
6	5.40268	7.75105	11.8186	0	0	4.48519	5.45	4.3835	0.494153	0	86
26	4.90527	6.52796	10.9326	0	0	3.83263	6.76	3.4345	0	0.0074627	152
4	4.47734	6.64898	10.6306	0	0	7.14691	6.08	2.97645	0.494153	0	64
13	4.62497	7.10332	11.4087	1	0	3.66088	6.96	3.29424	0.494153	0	175
21	4.86754	6.20859	10.4598	0	0	7.46686	7.15	3.69747	0.494153	0	243
77	3.89182	6.05209	10.5321	0	0	7.784	6.08	2.42232	1	0.354167	63
[truncated: 19,380 more rows]
